# Supplementary material for: Melody: meta-analysis of microbiome association studies for discovering generalizable microbial signatures
Source: Genome Biol. 2025 Aug 18;26:245. doi: 10.1186/s13059-025-03721-4 (PMC12359909; doi:10.1186/s13059-025-03721-4)
Supplement: Supplementary file 2 — Additional file 2: Tables S2, S4, S5. [file 13059_2025_3721_MOESM2_ESM.xlsx]

## Sheet: Table S2
Table S2: Results of all methods for the 401 species in the main meta-analysis of microbiome association studies for colorectal cancer
"NS" = Not Selected
Melody_CoefEst.: Melody meta association coefficient estimate. Species not selected have a value of 0.
CLR-LASSO_CoefEst._OriginalData/SCData: CLR-LASSO regression coefficient estimate by pooling all studies using original data or study-effect corrected data (SCData). Species not selected have a value of 0.
ALDEx2/ANCOMBC2/BW/MMUPHin_Qval_OriginalData/SCData: Benjamini-Hochberg Q-value of the ALDEx2/ANCOMBC2/BW/MMUPHin test using original data or study-effect corrected data (SCData). Species not selected have a Q-value greater than 0.05.
Species	Melody_CoefEst.	CLR-LASSO_CoefEst._OriginalData	CLR-LASSO_CoefEst._SCData	ALDEx2_Qval_OriginalData	ALDEx2_Qval_SCData	ANCOMBC2_Qval_OriginalData	ANCOMBC2_Qval_SCData	BW_Qval_OriginalData	BW_Qval_SCData	MMUPHin_Qval_OriginalData	MMUPHin_Qval_SCData
Streptococcus anginosus [ref_mOTU_v2_0004]	NS	-0.0631232647499169	-0.0136842043065834	NS	NS	NS	NS	NS	NS	NS	NS
Enterobacteriaceae sp. [ref_mOTU_v2_0036]	NS	0.00243150249589597	NS	0.00921471322906205	0.011166357323433	0.0234198061530019	0.0412233352392659	0.00328582345388541	0.00769398078050622	NS	NS
Enterococcus faecalis [ref_mOTU_v2_0116]	NS	NS	NS	NS	NS	NS	NS	NS	NS	NS	NS
Dielma fastidiosa [ref_mOTU_v2_0138]	NS	NS	NS	NS	NS	NS	NS	NS	NS	0.0159881828301275	0.0389877991610357
Streptococcus constellatus/intermedius [ref_mOTU_v2_0143]	NS	NS	NS	NS	NS	NS	NS	0.000347758717749859	0.00042626764257131	0.000432548989515444	0.00144195763112893
Streptococcus parasanguinis [ref_mOTU_v2_0144]	NS	NS	NS	NS	NS	NS	NS	NS	NS	NS	NS
Streptococcus sp. HSISM1 [ref_mOTU_v2_0145]	NS	NS	NS	NS	NS	NS	NS	NS	NS	NS	NS
Bifidobacterium longum [ref_mOTU_v2_0150]	NS	NS	NS	NS	NS	NS	NS	NS	0.0456554302368357	NS	NS
Klebsiella sp. [ref_mOTU_v2_0160]	NS	NS	NS	NS	NS	NS	NS	NS	NS	NS	NS
Lactococcus lactis [ref_mOTU_v2_0182]	NS	NS	NS	NS	NS	NS	NS	NS	NS	NS	NS
Streptococcus vestibularis [ref_mOTU_v2_0198]	NS	-0.0236189480055495	-0.0868386510294522	NS	NS	NS	NS	NS	NS	NS	NS
Streptococcus salivarius [ref_mOTU_v2_0199]	NS	-0.0432283408031139	-0.0536434119238623	0.0464008869311915	0.0184135146043835	0.0275921647645337	0.0146759435200195	0.0295516691010278	0.000483626684426781	NS	NS
Streptococcus thermophilus [ref_mOTU_v2_0219]	NS	-0.0317069181832213	-0.026451379445286	NS	NS	0.0321340817544154	0.0378173446720719	0.0292549697368405	NS	NS	NS
Bacteroides stercoris [ref_mOTU_v2_0275]	NS	NS	NS	NS	NS	NS	NS	NS	NS	NS	NS
Streptococcus sanguinis [ref_mOTU_v2_0279]	NS	-0.243994429187198	-0.201819105199597	NS	NS	NS	NS	NS	NS	NS	NS
Ruminococcus gnavus [ref_mOTU_v2_0280]	NS	NS	NS	NS	NS	NS	NS	NS	0.0120647166460872	0.0318738734236333	0.025580290897381
Ruminococcus lactaris [ref_mOTU_v2_0281]	NS	NS	NS	NS	NS	NS	NS	NS	NS	NS	NS
Bacteroides fragilis [ref_mOTU_v2_0287]	0.866138875761982	NS	NS	0.00127618346583931	0.00169901951200323	0.00160355191334697	0.00222112511323724	0.000111591044396499	0.000150531513440899	0.000290774741561043	0.000108638536559017
Streptococcus mutans [ref_mOTU_v2_0289]	NS	-0.0417864050324856	-0.0606708281727	NS	NS	NS	NS	NS	NS	NS	NS
Bacteroides nordii [ref_mOTU_v2_0302]	1.18452041805829	NS	NS	NS	NS	NS	NS	0.0206864043355173	0.0151995271692564	0.000166458717834291	0.000381167968675121
Streptococcus oralis [ref_mOTU_v2_0356]	NS	NS	NS	NS	NS	NS	NS	NS	NS	0.0157723747958926	NS
Haemophilus parainfluenzae [ref_mOTU_v2_0358]	NS	NS	NS	NS	NS	NS	NS	NS	NS	NS	NS
Lactococcus lactis [ref_mOTU_v2_0371]	NS	NS	NS	NS	NS	NS	NS	NS	NS	NS	NS
Enterococcus faecium [ref_mOTU_v2_0372]	NS	NS	-0.0258782331566642	NS	NS	NS	NS	NS	NS	NS	NS
Acidaminococcus intestini [ref_mOTU_v2_0391]	1.14836120953653	0.040520048470228	0.0556805703133192	NS	NS	NS	NS	0.0282897773374982	0.0226291601428243	0.00851514779117899	0.0130876490769117
Bacteroides massiliensis [ref_mOTU_v2_0455]	NS	-0.0114472257693718	-0.0227126365583139	NS	NS	NS	NS	NS	NS	NS	NS
Bacteroides salyersiae [ref_mOTU_v2_0458]	NS	NS	NS	NS	NS	NS	NS	NS	NS	NS	NS
Blautia wexlerae [ref_mOTU_v2_0466]	NS	NS	NS	NS	NS	NS	NS	NS	NS	NS	NS
Megamonas funiformis/rupellensis [ref_mOTU_v2_0502]	NS	-0.000033405952010001	-0.00256010536600154	NS	NS	NS	NS	NS	NS	NS	NS
Solobacterium moorei [ref_mOTU_v2_0531]	1.48922614842918	0.080959096512551	0.039318841613536	0.0074476672656447	0.00803142379193901	0.00164889437104987	0.00210421197696403	0.000000181221308107974	0.000000542172595263679	0.000833104697621865	0.00144195763112893
Veillonella atypica [ref_mOTU_v2_0561]	NS	NS	NS	NS	NS	NS	NS	NS	NS	NS	NS
Bifidobacterium dentium [ref_mOTU_v2_0631]	NS	NS	NS	NS	NS	NS	NS	NS	NS	NS	NS
Bifidobacterium pseudocatenulatum [ref_mOTU_v2_0632]	NS	NS	NS	NS	NS	NS	NS	NS	NS	NS	NS
Bifidobacterium catenulatum/kashiwanohense [ref_mOTU_v2_0633]	NS	-0.0624521649458358	-0.0529490295170584	NS	NS	NS	NS	NS	NS	NS	NS
Eggerthella lenta [ref_mOTU_v2_0642]	NS	NS	NS	NS	NS	NS	NS	NS	NS	NS	NS
Clostridium innocuum [ref_mOTU_v2_0643]	NS	NS	NS	NS	NS	NS	NS	0.040684943185064	NS	NS	NS
Streptococcus salivarius [ref_mOTU_v2_0656]	NS	NS	NS	NS	NS	NS	NS	NS	NS	NS	NS
Streptococcus anginosus [ref_mOTU_v2_0687]	NS	NS	NS	NS	NS	NS	NS	NS	NS	NS	NS
Bacteroides cellulosilyticus/timonensis [ref_mOTU_v2_0692]	NS	NS	NS	NS	NS	NS	NS	NS	NS	NS	NS
Lactobacillus gasseri [ref_mOTU_v2_0725]	NS	NS	NS	NS	NS	NS	NS	NS	NS	NS	NS
Atopobium parvulum [ref_mOTU_v2_0741]	NS	NS	NS	NS	NS	NS	NS	NS	NS	NS	NS
Sutterella wadsworthensis [ref_mOTU_v2_0767]	NS	NS	NS	NS	NS	NS	NS	NS	NS	NS	NS
Alistipes onderdonkii [ref_mOTU_v2_0775]	0.822617013857155	0.0694745462930187	0.0669236744586938	0.00812224368112707	0.00893545879666848	0.0098233522149125	0.0147778185568091	0.00119668863955834	0.00577648188030583	0.0000569346493258736	0.000288842758536951
Fusobacterium nucleatum s. animalis [ref_mOTU_v2_0776]	1.76190932040268	0.249107764131963	0.250007779366583	0.00520965778864452	0.00565946818205275	0.000316610631753913	0.000255037659967565	0.000000000105979724995819	0.00000000000169175784492381	0.000000000000182027863736754	0.00000000000000132897339593846
Bifidobacterium bifidum [ref_mOTU_v2_0786]	NS	-0.0224997499443038	-0.0239290161501511	NS	NS	NS	NS	NS	NS	NS	NS
Oscillibacter sp. KLE 1728 [ref_mOTU_v2_0858]	0.512257916304883	NS	NS	0.00863352244657551	0.0117495996784198	0.02225364035796	NS	0.00583781462735115	0.00769398078050622	0.0000856606744463546	0.00221536083159923
Blautia sp. KLE 1732 [ref_mOTU_v2_0859]	NS	-0.00473047602139943	-0.0131398840894637	NS	NS	NS	NS	0.0190745112089512	0.00577648188030583	NS	NS
Clostridium sp. KLE 1755 [ref_mOTU_v2_0860]	0.899047688519191	NS	NS	NS	NS	NS	NS	0.00381860007162343	0.0333819549463624	0.0032364411669247	0.017207453057516
Hungatella hathewayi [ref_mOTU_v2_0882]	NS	NS	NS	0.0102328038079243	0.0117495996784198	0.00816964070478864	0.0106361941103317	0.000000444646609658912	0.00000634961762858481	0.000552487462436588	0.00455139854865914
Clostridium scindens [ref_mOTU_v2_0883]	0.806783190856668	NS	NS	NS	NS	NS	NS	0.00185489866137768	NS	0.0472636073919646	NS
Anaerotruncus colihominis [ref_mOTU_v2_0884]	NS	NS	NS	NS	NS	NS	NS	NS	NS	0.00175134935314631	0.0137426944208238
Erysipelotrichaceae sp. [ref_mOTU_v2_0885]	NS	NS	NS	NS	NS	NS	NS	0.0137011350627899	0.0104455037007706	NS	NS
Clostridium boltae/clostridioforme [ref_mOTU_v2_0886]	0.994047479648064	0.0195917744728921	0.0353030536193669	0.00237615516934421	0.0026378362139153	0.00500631624421893	0.0078319820587403	0.00258613287670121	0.0177191259139084	0.0000375580292760013	0.000108638536559017
Lachnospiraceae bacterium 3_1_57FAA_CT1 [ref_mOTU_v2_0887]	0.957027358464187	NS	NS	0.00812224368112707	0.00624373814478423	0.00656333386487914	0.00983728354202858	0.00000378488627735448	0.000703475755800068	0.000147035244661464	0.000381167968675121
Bacteroides thetaiotaomicron [ref_mOTU_v2_0897]	0.585449489666542	NS	NS	NS	NS	NS	NS	NS	NS	0.00892677603391083	0.0148271006190455
Bacteroides dorei/vulgatus [ref_mOTU_v2_0898]	NS	0.0395913279451379	0.0313159747097764	0.0172696691302548	0.0367130571411657	NS	NS	0.0137011350627899	0.0177191259139084	0.0318738734236333	NS
Bacteroides rodentium/uniformis [ref_mOTU_v2_0899]	NS	NS	NS	NS	NS	NS	NS	NS	NS	NS	NS
Parabacteroides goldsteinii [ref_mOTU_v2_0901]	NS	NS	-0.0128788920498143	NS	NS	NS	NS	NS	NS	NS	NS
Phascolarctobacterium succinatutens [ref_mOTU_v2_0947]	NS	NS	NS	NS	NS	NS	NS	NS	NS	NS	NS
Dorea formicigenerans [ref_mOTU_v2_0973]	NS	0.0326354354391686	0.0164749590303554	NS	NS	NS	NS	NS	NS	NS	NS
Clostridium clostridioforme [ref_mOTU_v2_0979]	1.66290721927812	NS	NS	NS	NS	NS	NS	0.0033540520707284	0.0016351066474047	0.000833104697621865	0.00113978617193052
Veillonella parvula [ref_mOTU_v2_1042]	NS	0.180490014804627	0.123912539889239	NS	NS	NS	NS	NS	NS	NS	NS
Bacteroides xylanisolvens [ref_mOTU_v2_1072]	NS	-0.0468170157688485	-0.0784783321042759	NS	NS	NS	NS	NS	NS	NS	NS
Bacteroides fragilis/ovatus [ref_mOTU_v2_1073]	NS	-0.00552364622805618	NS	NS	NS	NS	NS	NS	NS	NS	NS
Bacteroidales sp. [ref_mOTU_v2_1074]	NS	NS	NS	0.00520965778864452	0.00565946818205275	0.02225364035796	0.0372060198142744	0.000924150542599414	0.0051613630227879	0.000833104697621865	0.00414765806431982
Porphyromonadaceae sp. [ref_mOTU_v2_1091]	NS	NS	NS	NS	NS	NS	NS	NS	NS	NS	NS
Parvimonas micra [ref_mOTU_v2_1145]	1.67146246926616	0.299997397369057	0.309275284664573	0.00000755890854620481	0.000000309329492536014	0.00000000708026988633077	0.00000000489617507937969	0	0	0.00300055490264029	0.000181562210868905
Bilophila wadsworthia [ref_mOTU_v2_1149]	NS	NS	NS	NS	0.0449608822767761	NS	NS	0.0016077335438203	0.00571501463390292	0.0028057183849964	0.0137426944208238
Bifidobacterium adolescentis [ref_mOTU_v2_1156]	NS	NS	-0.0062226100858676	NS	NS	NS	NS	NS	NS	NS	NS
Akkermansia muciniphila [ref_mOTU_v2_1301]	0.777375863195012	NS	NS	NS	NS	NS	NS	NS	NS	NS	NS
Anaerostipes hadrus [ref_mOTU_v2_1309]	NS	-0.0360161220116982	-0.0537216655699721	0.00812224368112707	0.00439245485345967	0.00429491515578911	0.00260953574591258	0.000570047297803318	0.000118773661643255	NS	NS
Ruminococcus torques [ref_mOTU_v2_1376]	0.871857998356774	0.064669264912407	0.0637770880740747	0.0000325676123339726	0.0000901805645447761	0.000119439252766896	0.00034803247148342	0.000000678564672618176	0.00000634961762858481	0.000000000212654182165941	0.0000000167972837989418
Flavonifractor plautii [ref_mOTU_v2_1377]	NS	0.034163038927606	0.0288023266793702	0.000518045149959129	0.00169901951200323	0.00680324686206238	0.0184260612667121	0.00000388020914183773	0.000355684146244592	0.000114215647421332	0.00221536083159923
Parabacteroides merdae [ref_mOTU_v2_1378]	NS	NS	NS	NS	NS	NS	NS	NS	NS	NS	NS
Faecalibacterium prausnitzii [ref_mOTU_v2_1379]	NS	NS	NS	NS	NS	NS	NS	0.0217306220276358	0.0279903039218911	NS	0.0236719598996941
Clostridium saccharolyticum [ref_mOTU_v2_1380]	NS	NS	NS	NS	NS	NS	NS	NS	NS	NS	NS
Anaerostipes caccae [ref_mOTU_v2_1381]	NS	-0.0838263702344387	-0.0386345040409467	NS	NS	NS	NS	NS	NS	NS	NS
Bacteroides caccae [ref_mOTU_v2_1382]	0.578550382657982	0.032071272182431	0.0430605731951925	NS	NS	NS	NS	0.0120644326773161	0.0183488776841281	0.000704399644684074	0.00213470842900868
Collinsella aerofaciens [ref_mOTU_v2_1383]	NS	NS	NS	NS	NS	NS	NS	NS	NS	NS	NS
Methanobrevibacter smithii [ref_mOTU_v2_1384]	NS	0.010991156953559	0.0147195297674672	NS	NS	NS	NS	NS	NS	NS	NS
Eubacterium siraeum [ref_mOTU_v2_1387]	NS	0.0577617050746543	0.0384061563562539	NS	NS	NS	NS	NS	NS	NS	NS
Streptococcus sp. 2_1_36FAA [ref_mOTU_v2_1399]	NS	NS	NS	NS	NS	NS	NS	NS	NS	NS	NS
Coprobacillus sp. [ref_mOTU_v2_1401]	NS	NS	NS	NS	NS	NS	NS	NS	NS	NS	NS
Parasutterella excrementihominis [ref_mOTU_v2_1405]	NS	NS	NS	NS	NS	NS	NS	NS	NS	NS	NS
Bacteroides finegoldii [ref_mOTU_v2_1409]	NS	NS	NS	NS	NS	NS	NS	NS	NS	NS	NS
Bacteroides eggerthii [ref_mOTU_v2_1410]	NS	NS	NS	NS	NS	NS	NS	NS	NS	NS	NS
Eubacterium rectale [ref_mOTU_v2_1416]	NS	NS	NS	0.0288026991386296	0.0117495996784198	0.0168078547972668	0.0078319820587403	0.00225680965623418	0.000556286786310291	0.0392361609410102	0.0304285769111234
Roseburia intestinalis [ref_mOTU_v2_1427]	NS	-0.0287750109154293	-0.0268986205034865	0.00969533238555251	0.00592813231588937	0.00250821440511923	0.00210421197696403	0.000347758717749859	0.000120713741876819	NS	NS
Faecalitalea cylindroides [ref_mOTU_v2_1470]	NS	NS	NS	NS	NS	NS	NS	NS	NS	NS	NS
Clostridium symbiosum [ref_mOTU_v2_1475]	1.1475981248943	0.158042505919731	0.17806148269783	0.000284743613497094	0.000272204063713077	0.000207400726763083	0.000307194422819814	0.000000000283004375489782	0.0000020371617736048	0.00000000520997175421339	0.00000155040275616677
Alistipes finegoldii [ref_mOTU_v2_1481]	NS	NS	NS	NS	NS	NS	NS	NS	NS	0.0392361609410102	NS
Turicibacter sanguinis [ref_mOTU_v2_1493]	NS	0.00477350402040031	0.0221158833143146	NS	NS	NS	NS	NS	NS	NS	NS
Streptococcus australis [ref_mOTU_v2_1524]	NS	NS	NS	NS	NS	NS	NS	NS	0.0418598048820899	NS	NS
Alistipes timonensis [ref_mOTU_v2_1593]	NS	NS	NS	NS	NS	NS	NS	NS	NS	NS	NS
Alistipes senegalensis [ref_mOTU_v2_1594]	NS	-0.0366987995396863	-0.0697410607016187	NS	NS	NS	NS	NS	NS	NS	NS
Senegalimassilia anaerobia [ref_mOTU_v2_1606]	NS	NS	NS	NS	NS	NS	NS	NS	NS	NS	NS
Bacteroides faecis [ref_mOTU_v2_1706]	NS	NS	NS	NS	NS	NS	NS	NS	NS	NS	NS
Alistipes obesi [ref_mOTU_v2_1825]	NS	NS	NS	NS	NS	NS	NS	NS	NS	NS	NS
Ruminococcus bicirculans [ref_mOTU_v2_2358]	NS	NS	NS	NS	NS	NS	NS	NS	NS	NS	NS
cand. Alistipes marseilloanorexicus [ref_mOTU_v2_2553]	NS	NS	NS	NS	NS	NS	NS	0.0161091823994922	NS	NS	NS
Holdemania massiliensis [ref_mOTU_v2_2557]	NS	NS	NS	NS	NS	NS	NS	NS	NS	NS	NS
Clostridiales bacterium VE202-14 [ref_mOTU_v2_2689]	NS	NS	NS	NS	NS	NS	NS	NS	NS	NS	NS
Eubacterium ramulus [ref_mOTU_v2_2795]	NS	NS	NS	NS	NS	NS	NS	NS	NS	NS	NS
Phascolarctobacterium sp. [ref_mOTU_v2_2805]	NS	NS	NS	NS	NS	NS	NS	0.0343558731441903	NS	NS	NS
Dorea longicatena [ref_mOTU_v2_2893]	NS	NS	NS	NS	NS	NS	NS	NS	NS	NS	NS
Intestinimonas butyriciproducens [ref_mOTU_v2_2968]	NS	NS	NS	NS	NS	0.0499737602812218	NS	0.00567022070655902	0.0341983948137405	0.00120011477918704	0.00910291753153556
Adlercreutzia equolifaciens [ref_mOTU_v2_3198]	-0.440840515887583	NS	NS	NS	NS	NS	NS	NS	0.0430147471883416	NS	0.0236062366278533
Clostridium sp. JCC [ref_mOTU_v2_3353]	NS	0.0135366263402913	0.00847221364265277	NS	NS	NS	NS	NS	NS	NS	NS
Alistipes inops [ref_mOTU_v2_3597]	NS	NS	NS	NS	NS	NS	NS	NS	NS	NS	NS
bacterium LF-3 [ref_mOTU_v2_3608]	NS	-0.0197024682345197	NS	0.00863352244657551	0.00641979069406928	0.00284121587840692	0.0025429172494502	0.000465415617992742	0.000556286786310291	0.00223020918996579	0.00144195763112893
Oscillibacter sp. ER4 [ref_mOTU_v2_3624]	NS	NS	NS	NS	NS	NS	NS	NS	NS	NS	NS
butyrate-producing bacterium SS3/4 [ref_mOTU_v2_3825]	NS	NS	NS	NS	NS	NS	NS	NS	NS	NS	NS
Blautia producta [ref_mOTU_v2_4020]	NS	-0.144127739434601	-0.195604816214146	NS	NS	NS	NS	NS	NS	NS	NS
Blautia obeum [ref_mOTU_v2_4202]	NS	NS	NS	NS	NS	NS	NS	NS	NS	NS	NS
Dorea longicatena [ref_mOTU_v2_4203]	NS	0.0180160647709052	0.0101448178464923	NS	NS	NS	NS	NS	NS	NS	NS
Eubacterium ventriosum [ref_mOTU_v2_4204]	NS	-0.0318972833941339	-0.0296929295295395	0.0471186992277346	0.0352305290478159	0.00966976401320407	0.00992159231051531	0.00696766164170113	0.0069096882743829	NS	NS
Desulfovibrio piger [ref_mOTU_v2_4205]	NS	NS	NS	NS	NS	NS	NS	NS	NS	NS	NS
Eubacterium hallii [ref_mOTU_v2_4207]	NS	NS	NS	0.0447855294046896	0.0304080346728903	0.0198888769968899	0.013864010469913	0.00328582345388541	0.00170898073501837	NS	0.0343850638709147
Ruminococcus callidus [ref_mOTU_v2_4209]	NS	NS	NS	NS	NS	NS	NS	NS	NS	NS	NS
Faecalibacterium prausnitzii [ref_mOTU_v2_4211]	NS	NS	NS	NS	NS	NS	NS	NS	NS	NS	NS
Clostridium sp. L2-50 [ref_mOTU_v2_4212]	NS	NS	NS	NS	NS	0.0197463870939648	0.0187325433008792	0.0206864043355173	NS	0.00889847841186293	0.00348445245529479
Clostridium leptum [ref_mOTU_v2_4234]	NS	NS	NS	NS	NS	NS	NS	NS	NS	NS	NS
Clostridium spiroforme [ref_mOTU_v2_4235]	NS	NS	NS	NS	NS	NS	NS	NS	NS	NS	NS
Alistipes putredinis [ref_mOTU_v2_4266]	NS	NS	NS	NS	NS	NS	NS	NS	NS	NS	NS
Intestinibacter bartlettii [ref_mOTU_v2_4268]	NS	NS	NS	NS	NS	NS	NS	NS	NS	NS	NS
Bacteroides coprocola [ref_mOTU_v2_4312]	NS	NS	0.021035886882887	NS	NS	NS	NS	NS	NS	NS	NS
Coprococcus comes [ref_mOTU_v2_4313]	NS	NS	NS	NS	NS	NS	NS	0.0233660117781742	0.00772341192428686	NS	NS
Bacteroides intestinalis [ref_mOTU_v2_4321]	NS	NS	NS	NS	NS	NS	NS	NS	NS	NS	NS
Blautia hydrogenotrophica [ref_mOTU_v2_4324]	NS	NS	NS	NS	NS	NS	NS	NS	NS	NS	NS
Bacteroides plebeius [ref_mOTU_v2_4343]	NS	NS	NS	NS	NS	NS	NS	NS	NS	NS	NS
Tyzzerella nexilis [ref_mOTU_v2_4366]	NS	NS	NS	NS	NS	NS	NS	0.032857800014666	NS	0.0134476931062007	0.0236808671211318
Butyrivibrio crossotus [ref_mOTU_v2_4383]	NS	NS	NS	NS	NS	NS	NS	NS	NS	NS	NS
Eubacterium eligens [ref_mOTU_v2_4389]	NS	NS	NS	0.0167801126722788	0.0183473108423907	0.00789571885151057	0.00994308382602131	0.00204747010436128	0.00347472383426616	NS	NS
Clostridium asparagiforme [ref_mOTU_v2_4394]	NS	NS	NS	NS	0.0495961711025595	NS	NS	NS	NS	0.0170118811938876	0.0106164329388169
Holdemanella biformis [ref_mOTU_v2_4395]	NS	NS	NS	NS	NS	NS	NS	NS	NS	NS	NS
Prevotella copri [ref_mOTU_v2_4448]	NS	NS	NS	NS	NS	NS	NS	NS	NS	NS	NS
Holdemania filiformis [ref_mOTU_v2_4459]	NS	NS	NS	NS	NS	NS	NS	NS	NS	NS	NS
Veillonella dispar [ref_mOTU_v2_4469]	NS	NS	NS	NS	NS	NS	NS	NS	NS	NS	NS
Ruminococcaceae bacterium D16 [ref_mOTU_v2_4480]	NS	0.0697156370710834	0.0352461284511625	NS	0.0449608822767761	0.0436738849416564	NS	0.0173585938112196	0.00577648188030583	0.0428122222189863	0.0237778487875025
Gemella morbillorum [ref_mOTU_v2_4513]	1.65182098614055	0.386267880477503	0.337717696795939	0.0000362025578404196	0.000272204063713077	0.00000335311273238814	0.00000264117652109652	0	0.00000000000520883336463385	0.000000000267209388590164	0.00000000000000161507409913345
Roseburia hominis [ref_mOTU_v2_4572]	NS	NS	-0.0211378396418165	NS	NS	NS	NS	NS	NS	NS	NS
Dialister invisus [ref_mOTU_v2_4598]	NS	NS	NS	NS	NS	NS	NS	NS	NS	NS	NS
Peptostreptococcus stomatis [ref_mOTU_v2_4614]	1.56671693003633	0.223362204131182	0.256151142806051	0.00127618346583931	0.000161154056858517	0.0000138913260972176	0.00000494117357606076	0.0000000000010981586010909	0	0.000757282008405262	0.00000811998839990873
Roseburia inulinivorans [ref_mOTU_v2_4632]	NS	NS	NS	NS	NS	NS	NS	NS	NS	NS	NS
Granulicatella adiacens [ref_mOTU_v2_4659]	NS	NS	NS	NS	NS	NS	NS	0.018149744724482	NS	NS	NS
Ruminococcus torques [ref_mOTU_v2_4718]	NS	NS	NS	NS	NS	NS	NS	NS	NS	NS	NS
Blautia obeum [ref_mOTU_v2_4719]	NS	NS	NS	NS	NS	NS	NS	NS	NS	NS	NS
Ruminococcus bromii [ref_mOTU_v2_4720]	NS	NS	NS	NS	NS	NS	NS	NS	NS	NS	NS
Lachnospiraceae bacterium 1_4_56FAA [ref_mOTU_v2_4723]	NS	NS	NS	NS	NS	NS	NS	NS	NS	NS	NS
Subdoligranulum sp. 4_3_54A2FAA [ref_mOTU_v2_4738]	0.59677243920642	0.0516595579172905	NS	0.000033113732281828	0.000263466870493285	0.00160355191334697	0.0078319820587403	0.00000816305055072565	0.000355684146244592	0.00317642366841835	0.0197046602705913
Odoribacter splanchnicus [ref_mOTU_v2_4846]	NS	NS	NS	NS	NS	NS	NS	NS	NS	0.00776085976872514	0.0423275173845655
Alistipes shahii [ref_mOTU_v2_4873]	NS	NS	NS	NS	NS	NS	NS	NS	NS	NS	NS
Coprococcus catus [ref_mOTU_v2_4874]		0.0603443873168892	0.0577647755928044	NS	NS	NS	NS	NS	NS	NS	NS
Faecalibacterium prausnitzii [ref_mOTU_v2_4875]	NS	NS	NS	0.00812224368112707	0.00842615709861547	0.00510463800214055	0.00529153534344929	0.00181331761373831	0.000635582606980059	NS	0.00157374427426779
Alistipes indistinctus [ref_mOTU_v2_4879]	0.592694874658034	NS	NS	NS	NS	NS	NS	0.00328582345388541	0.0139274976071214	0.00779631676893381	0.0223284857828962
Barnesiella intestinihominis [ref_mOTU_v2_4880]	NS	0.0225024873326744	0.0343652433665779	NS	NS	NS	NS	NS	NS	0.0365346224641454	NS
Clostridium citroniae [ref_mOTU_v2_4882]	0.558756443715228	NS	NS	NS	NS	NS	NS	0.00537384278763156	NS	0.000552487462436588	0.0055999859088258
Sutterella wadsworthensis [ref_mOTU_v2_4889]	NS	NS	NS	NS	NS	NS	NS	NS	NS	NS	NS
Faecalibacterium prausnitzii [ref_mOTU_v2_4910]	NS	NS	NS	0.0428357566017678	0.0200790411965204	0.0197463870939648	0.0113813400191573	0.00258613287670121	0.000989839330098264	NS	0.00659778803430152
Paraprevotella clara [ref_mOTU_v2_4942]	NS	NS	NS	NS	NS	NS	NS	NS	NS	NS	NS
Bacteroides clarus [ref_mOTU_v2_4945]	NS	NS	NS	NS	NS	NS	NS	NS	NS	NS	NS
Veillonella sp. [ref_mOTU_v2_5068]	NS	NS	NS	NS	NS	NS	NS	NS	NS	NS	NS
unknown Bacteroidales [meta_mOTU_v2_5329]	0.703496079810326	0.0801008506121835	0.0910096297957382	NS	NS	NS	NS	0.00357838679482449	0.00497251278927267	0.0000542762028233512	0.0016279932522812
unknown Ruminococcaceae [meta_mOTU_v2_5330]	NS	NS	NS	NS	NS	NS	NS	NS	NS	NS	NS
unknown Clostridium [meta_mOTU_v2_5331]	NS	NS	NS	NS	NS	NS	NS	NS	NS	NS	NS
unknown Dialister [meta_mOTU_v2_5337]	NS	NS	NS	NS	NS	NS	NS	NS	NS	NS	NS
unknown Clostridiales [meta_mOTU_v2_5339]	NS	NS	NS	NS	NS	NS	NS	NS	NS	NS	NS
unknown Clostridiales [meta_mOTU_v2_5341]	NS	NS	-0.0293073239470292	NS	NS	NS	NS	NS	NS	NS	NS
Oscillibacter sp. 57_20 [meta_mOTU_v2_5351]	NS	NS	NS	NS	NS	0.0198888769968899	0.0181103976365568	0.0214135241207536	0.00304471841223372	NS	NS
unknown Roseburia [meta_mOTU_v2_5354]	NS	NS	NS	NS	NS	NS	0.0378173446720719	0.0159644131333924	0.00545179991402799	NS	0.018102424326029
unknown Clostridiales [meta_mOTU_v2_5362]	NS	NS	NS	NS	NS	NS	NS	NS	0.0139274976071214	NS	NS
Clostridium sp. CAG:127 [meta_mOTU_v2_5364]	NS	NS	NS	NS	NS	NS	NS	NS	NS	NS	NS
unknown Eggerthellaceae [meta_mOTU_v2_5373]	NS	NS	NS	NS	NS	NS	NS	NS	NS	NS	NS
unknown Bacteroidales [meta_mOTU_v2_5375]	NS	NS	NS	NS	NS	NS	NS	NS	NS	NS	NS
unknown Coprococcus [meta_mOTU_v2_5379]	NS	NS	NS	NS	NS	NS	NS	NS	0.0466446463258299	NS	NS
unknown Clostridiaceae [meta_mOTU_v2_5382]	NS	NS	NS	NS	NS	NS	NS	NS	NS	NS	NS
Azospirillum sp. CAG:239 [meta_mOTU_v2_5386]	0.969772666490126	NS	0.0159541151013194	NS	NS	NS	NS	NS	0.0351126324428612	NS	NS
unknown Clostridiales [meta_mOTU_v2_5396]	NS	NS	NS	NS	NS	NS	NS	NS	NS	NS	NS
unknown Clostridiales [meta_mOTU_v2_5397]	NS	NS	NS	NS	NS	NS	NS	NS	NS	NS	NS
unknown Clostridiales [meta_mOTU_v2_5411]	NS	NS	NS	NS	NS	NS	NS	NS	NS	NS	NS
unknown Clostridiales [meta_mOTU_v2_5412]	NS	NS	NS	NS	NS	NS	NS	NS	NS	NS	NS
unknown Clostridium [meta_mOTU_v2_5413]	NS	-0.10151152385595	-0.106730010397629	0.0428357566017678	NS	0.00284121587840692	0.00299182440674808	0.000347758717749859	0.000890887841393063	NS	NS
unknown Butyricicoccus [meta_mOTU_v2_5437]	NS	NS	NS	NS	NS	NS	NS	NS	0.0149161574529976	NS	0.0389877991610357
Ruminococcus sp. CAG:177 [meta_mOTU_v2_5453]	NS	-0.0419258661727436	-0.0186322861689122	NS	NS	NS	NS	NS	NS	NS	NS
unknown Eubacterium [meta_mOTU_v2_5463]	NS	NS	NS	NS	NS	NS	NS	NS	NS	NS	NS
unknown Clostridiales [meta_mOTU_v2_5466]	NS	-0.0450067455597193	-0.067880498288003	NS	NS	NS	NS	NS	NS	NS	NS
uncultured Eubacterium sp. [meta_mOTU_v2_5477]	NS	NS	NS	NS	NS	NS	NS	NS	NS	NS	NS
unknown Clostridiales [meta_mOTU_v2_5513]	NS	NS	NS	NS	NS	NS	NS	NS	NS	NS	NS
unknown Clostridiales [meta_mOTU_v2_5514]	1.38800806910121	NS	NS	NS	NS	NS	NS	0.00768460896743574	0.0149161574529976	0.000833104697621865	0.000749582399546883
unknown Clostridiales [meta_mOTU_v2_5517]	NS	NS	NS	NS	NS	NS	NS	NS	NS	NS	NS
unknown Bacteroidales [meta_mOTU_v2_5520]	0.587616609564081	0.0103336819481941	NS	NS	0.0449608822767761	0.0443045337207526	0.0487440219397607	0.00567022070655902	0.0177191259139084	0.000111292958503125	0.00113978617193052
unknown Firmicutes [meta_mOTU_v2_5525]	NS	NS	NS	NS	NS	NS	NS	NS	NS	NS	NS
unknown Clostridiales [meta_mOTU_v2_5540]	NS	NS	NS	NS	NS	NS	NS	NS	NS	NS	NS
unknown Clostridiales [meta_mOTU_v2_5603]	NS	NS	NS	NS	NS	NS	NS	NS	NS	NS	NS
unknown Clostridiales [meta_mOTU_v2_5641]	NS	NS	NS	NS	NS	NS	NS	NS	NS	NS	NS
unknown Streptococcus [meta_mOTU_v2_5642]	NS	NS	NS	NS	NS	NS	NS	NS	NS	NS	NS
Azospirillum sp. 51_20 [meta_mOTU_v2_5652]	NS	-0.0508596775389698	-0.0725352816997532	NS	NS	NS	NS	NS	0.0149161574529976	NS	NS
unknown Anaeromassilibacillus [meta_mOTU_v2_5656]	NS	NS	NS	NS	NS	NS	NS	NS	NS	NS	NS
unknown Clostridiales [meta_mOTU_v2_5661]	NS	NS	NS	NS	NS	NS	NS	NS	NS	NS	NS
unknown Prevotella [meta_mOTU_v2_5668]	NS	0.0647451921890177	0.0803054932604496	NS	NS	NS	NS	NS	NS	NS	NS
unknown Clostridiales [meta_mOTU_v2_5669]	NS	NS	NS	NS	NS	NS	NS	NS	NS	NS	NS
Clostridium sp. CAG:273 [meta_mOTU_v2_5681]	NS	-0.061685315159302	-0.0724128031452584	NS	NS	NS	NS	NS	NS	NS	NS
unknown Clostridiales [meta_mOTU_v2_5712]	NS	NS	NS	NS	NS	NS	NS	NS	NS	NS	NS
unknown Clostridiales [meta_mOTU_v2_5735]	NS	0.00468516398127849	NS	NS	NS	NS	NS	NS	NS	0.0309680317436473	NS
unknown Clostridiales [meta_mOTU_v2_5741]	NS	NS	NS	NS	NS	NS	NS	NS	NS	NS	NS
unknown Clostridiales [meta_mOTU_v2_5745]	NS	NS	NS	NS	NS	0.02225364035796	NS	0.0162198898903875	0.0437503228056547	NS	NS
unknown Faecalibacterium [meta_mOTU_v2_5779]	NS	NS	NS	NS	NS	NS	NS	NS	0.00765996911806185	0.0258609029562543	0.0203623501560768
unknown Butyricicoccus [meta_mOTU_v2_5800]	-0.626355315584184	-0.0133504618002229	-0.00546394339958634	NS	NS	0.00451124151387106	0.0078319820587403	0.00561885156227606	0.001512771887628	0.0309680317436473	0.00569503934990951
unknown Clostridiales [meta_mOTU_v2_5805]	NS	NS	NS	NS	NS	NS	NS	NS	NS	NS	NS
unknown Clostridiales [meta_mOTU_v2_5806]	NS	NS	NS	NS	NS	NS	NS	NS	NS	NS	NS
unknown Veillonella [meta_mOTU_v2_5811]	NS	NS	NS	NS	NS	NS	NS	NS	NS	NS	NS
unknown Faecalibacterium [meta_mOTU_v2_5815]	-0.70378773726664	NS	-0.0191405163021616	0.0132523690502293	0.0117495996784198	0.00116798801310983	0.000969243181533651	0.000118842042035166	0.000120713741876819	0.0472636073919646	0.00569503934990951
unknown Clostridiales [meta_mOTU_v2_5826]	NS	NS	NS	NS	NS	NS	NS	NS	NS	NS	NS
unknown Oscillibacter [meta_mOTU_v2_5845]	NS	NS	0.0222677475947309	NS	NS	NS	NS	NS	NS	NS	NS
unknown Clostridiales [meta_mOTU_v2_5849]	NS	NS	NS	NS	NS	NS	NS	NS	NS	NS	NS
Oscillibacter sp. CAG:155 [meta_mOTU_v2_5868]	NS	NS	NS	NS	NS	NS	NS	NS	NS	NS	NS
unknown Clostridiales [meta_mOTU_v2_5880]	NS	-0.069449645412376	-0.087736941160111	NS	NS	NS	NS	0.0411755293976401	NS	NS	NS
uncultured Clostridium sp. [meta_mOTU_v2_5907]	NS	-0.0513320412137509	-0.0907115905255243	NS	NS	0.0349234085617537	0.0216271580829983	NS	0.00577648188030583	0.00384113829204598	0.00348445245529479
unknown Bacilli [meta_mOTU_v2_5934]	NS	NS	NS	NS	NS	NS	NS	NS	NS	NS	NS
unknown Oscillibacter [meta_mOTU_v2_5944]	NS	NS	NS	NS	NS	NS	NS	NS	NS	NS	NS
unknown Tyzzerella [meta_mOTU_v2_5947]	0.699376712867245	NS	0.00114065902829003	0.0471186992277346	0.0367130571411657	0.0473752915145417	0.0487440219397607	0.0120644326773161	0.014606921589835	0.000321597522428703	0.000807611369217159
unknown Clostridiales [meta_mOTU_v2_5954]	NS	NS	NS	NS	NS	NS	NS	NS	NS	NS	NS
unknown Clostridiales [meta_mOTU_v2_5959]	NS	NS	NS	NS	NS	NS	NS	NS	NS	NS	NS
unknown Clostridiales [meta_mOTU_v2_5961]	NS	-0.00708043338770567	-0.0191087555838035	NS	NS	NS	NS	NS	NS	NS	NS
Ruminococcus sp. CAG:254 [meta_mOTU_v2_5967]	NS	NS	NS	NS	NS	NS	NS	NS	0.035039936268822	NS	NS
Eggerthella sp. CAG:298 [meta_mOTU_v2_5975]	NS	-0.00690446129977106	-0.0386742325547125	NS	NS	NS	NS	NS	NS	NS	NS
unknown Clostridiales [meta_mOTU_v2_5978]	NS	NS	NS	NS	NS	NS	NS	0.0233786114244388	0.0202834928386232	NS	NS
unknown Clostridium [meta_mOTU_v2_5983]	-0.95731167545004	-0.0526204511815723	-0.0154303416548701	NS	NS	0.00966976401320407	0.0116826787284027	0.0135041821315378	0.000602933140716422	0.0137267781367292	0.00659778803430152
unknown Clostridiales [meta_mOTU_v2_5991]	NS	NS	NS	NS	NS	NS	NS	NS	NS	NS	NS
unknown Clostridiales [meta_mOTU_v2_6000]	NS	NS	NS	NS	NS	NS	NS	NS	NS	NS	NS
unknown Clostridiales [meta_mOTU_v2_6009]	1.28626818834117	0.0458916566895346	0.0644965772758541	0.013093417854002	0.0119182361579666	0.00256421084643909	0.00299182440674808	0.0000253843122831768	0.0000256598298444992	0.000504352704206698	0.000181562210868905
unknown Clostridiales [meta_mOTU_v2_6013]	NS	NS	NS	NS	NS	NS	NS	NS	NS	NS	NS
unknown Clostridiales [meta_mOTU_v2_6022]	NS	NS	NS	NS	NS	NS	NS	NS	NS	NS	NS
unknown Clostridiales [meta_mOTU_v2_6028]	NS	NS	NS	NS	NS	NS	NS	NS	NS	NS	NS
unknown Clostridiales [meta_mOTU_v2_6044]	NS	NS	NS	NS	NS	NS	NS	NS	NS	NS	NS
unknown Clostridiales [meta_mOTU_v2_6049]	NS	-0.0504033756587499	-0.0281718489873442	NS	NS	0.0325334199221539	0.0347702724787278	0.0237717851071756	NS	NS	NS
unknown Alistipes [meta_mOTU_v2_6070]	NS	NS	NS	NS	NS	NS	NS	NS	NS	NS	NS
unknown Clostridiales [meta_mOTU_v2_6088]	NS	NS	NS	NS	0.038322050400746	0.0197463870939648	0.0120826433436529	0.0088137397878931	0.00170898073501837	0.0111483296294893	0.00608617628085341
unknown Firmicutes [meta_mOTU_v2_6091]	NS	0.063664397770152	0.0709441680415788	NS	NS	NS	NS	NS	NS	NS	NS
unknown Clostridiales [meta_mOTU_v2_6105]	1.17251631862419	0.0742493842911815	0.0820456517632963	0.00812224368112707	0.0100501145130464	0.0019504501562398	0.00222112511323724	0.0000151849991655893	0.0000196504271381605	0.000114215647421332	0.000749582399546883
unknown Clostridiales [meta_mOTU_v2_6107]	NS	-0.211142852664727	-0.208666534038438	NS	NS	0.02225364035796	0.0347702724787278	0.00871651900835721	0.00577648188030583	NS	NS
unknown Pseudoflavonifractor [meta_mOTU_v2_6108]	NS	NS	NS	NS	NS	NS	NS	NS	NS	NS	NS
unknown Clostridium [meta_mOTU_v2_6117]	NS	NS	NS	NS	NS	0.0197463870939648	0.0221999177272086	0.0137011350627899	0.00812006314273994	NS	0.0392316658089537
unknown Clostridiales [meta_mOTU_v2_6134]	-1.03359856205147	-0.0544510085810616	-0.0700917834609858	NS	NS	0.0024019471578925	0.0024506444268367	0.0016077335438203	0.000602933140716422	0.0235707313607428	0.0029044738953356
unknown Ruminococcaceae [meta_mOTU_v2_6174]	NS	0.0807065312048989	0.0913799807949276	NS	NS	NS	NS	NS	NS	NS	NS
unknown Clostridiales [meta_mOTU_v2_6190]	NS	NS	NS	NS	NS	NS	NS	NS	NS	NS	NS
unknown Clostridiales Family XIII. Incertae Sedis [meta_mOTU_v2_6192]	NS	NS	NS	NS	NS	NS	NS	0.0411755293976401	0.0341802227112658	NS	NS
unknown Clostridiales [meta_mOTU_v2_6197]	0.642140680072266	NS	NS	NS	NS	NS	NS	NS	NS	NS	NS
uncultured Eubacterium sp. [meta_mOTU_v2_6201]	NS	-0.0833082169976412	-0.0791292017017733	NS	NS	NS	NS	NS	NS	NS	NS
unknown Clostridiales [meta_mOTU_v2_6233]	NS	NS	0.0279916441713127	NS	NS	NS	NS	NS	NS	NS	NS
unknown Clostridiales [meta_mOTU_v2_6249]	NS	NS	NS	NS	NS	NS	NS	NS	NS	NS	NS
unknown Clostridiales [meta_mOTU_v2_6261]	0.861133651045828	NS	NS	0.0379093405185137	NS	0.0197463870939648	0.0371762994532869	0.00233341410564156	0.00588328614548125	0.00209240777921878	0.0106164329388169
unknown Clostridiales [meta_mOTU_v2_6272]	NS	NS	NS	NS	NS	NS	NS	NS	NS	0.0313948572908077	0.0243231037102886
unknown Clostridiales [meta_mOTU_v2_6275]	NS	NS	NS	NS	NS	NS	NS	NS	NS	NS	NS
unknown Lactobacillales [meta_mOTU_v2_6288]	NS	NS	NS	NS	NS	NS	NS	NS	NS	NS	NS
unknown Firmicutes [meta_mOTU_v2_6331]	NS	NS	NS	NS	NS	NS	NS	NS	NS	NS	NS
Merdibacter massiliensis [meta_mOTU_v2_6340]	NS	NS	NS	NS	NS	NS	NS	NS	NS	NS	NS
unknown Clostridiales [meta_mOTU_v2_6348]	NS	0.0569634621143257	0.0499302298006978	NS	NS	NS	NS	NS	NS	NS	NS
unknown Clostridiales [meta_mOTU_v2_6371]	NS	NS	NS	NS	NS	NS	NS	NS	NS	NS	NS
uncultured Clostridium sp. [meta_mOTU_v2_6381]	NS	-0.0876773320801936	-0.102396508225961	NS	NS	NS	NS	NS	0.0313942344489983	NS	NS
unknown Clostridiales [meta_mOTU_v2_6407]	-0.606935503396179	NS	NS	NS	NS	0.0098233522149125	0.00798443589445772	0.00865023650183478	0.00790934089588266	0.00384113829204598	0.0121065305882951
Firmicutes bacterium ADurb.Bin467 [meta_mOTU_v2_6414]	NS	NS	NS	NS	NS	NS	NS	NS	0.0226291601428243	NS	NS
unknown Clostridiales [meta_mOTU_v2_6419]	NS	NS	NS	NS	NS	NS	NS	0.0271897504582732	NS	NS	NS
unknown Oscillibacter [meta_mOTU_v2_6438]	NS	0.0134582143429059	NS	NS	NS	NS	NS	0.0113409155729034	0.00577648188030583	0.0428122222189863	0.0186773594128657
unknown Faecalibacterium [meta_mOTU_v2_6452]	-0.771764756163259	NS	NS	0.0074476672656447	0.00696931976540853	0.000631040430257239	0.000476823194626938	0.000353340088150238	0.000228290907184104	0.000166458717834291	0.00013132173633655
unknown Clostridiales [meta_mOTU_v2_6475]	NS	NS	NS	NS	NS	NS	NS	NS	NS	NS	NS
unknown Ruminococcaceae [meta_mOTU_v2_6478]	NS	NS	NS	NS	NS	0.0219216696594732	0.0108538953743979	0.00442501520914168	0.000971800045414228	0.0195118572766105	0.00348445245529479
unknown Clostridiales [meta_mOTU_v2_6495]	NS	NS	NS	NS	NS	NS	NS	NS	NS	NS	NS
unknown Eubacterium [meta_mOTU_v2_6509]	NS	NS	NS	NS	NS	0.0199097237740804	0.0288802995288765	0.0105804220790613	0.00790934089588266	NS	NS
unknown Clostridiales [meta_mOTU_v2_6525]	NS	0.0725909126953421	0.0597397380478141	NS	NS	NS	NS	NS	NS	NS	NS
unknown Azospirillum [meta_mOTU_v2_6527]	NS	NS	NS	NS	NS	NS	NS	NS	NS	NS	NS
unknown Clostridiales [meta_mOTU_v2_6548]	NS	NS	NS	NS	NS	NS	NS	NS	NS	NS	NS
unknown Ruminococcaceae [meta_mOTU_v2_6557]	NS	NS	NS	NS	NS	NS	NS	NS	0.035039936268822	NS	0.0375015494507952
unknown Clostridiales [meta_mOTU_v2_6561]	NS	NS	NS	NS	NS	NS	NS	NS	NS	NS	NS
unknown Clostridiales [meta_mOTU_v2_6571]	NS	NS	NS	NS	NS	NS	NS	NS	0.0141240565730721	NS	NS
unknown Clostridiales [meta_mOTU_v2_6575]	NS	NS	NS	NS	NS	NS	NS	NS	NS	NS	NS
unknown Clostridiales [meta_mOTU_v2_6585]	NS	NS	NS	NS	NS	NS	NS	NS	NS	NS	NS
unknown Clostridiales [meta_mOTU_v2_6602]	NS	-0.0277409075657905	-0.0598971414689407	0.000442144375001179	0.000263466870493285	0.000631040430257239	0.00034803247148342	0.0000111210855311878	0.00000634961762858481	NS	0.0221766274362692
unknown Lachnospiraceae [meta_mOTU_v2_6615]	NS	NS	NS	NS	NS	NS	NS	0.0221637804944935	NS	NS	NS
unknown Clostridiales [meta_mOTU_v2_6629]	NS	-0.0692329057372186	-0.0745530081428285	NS	NS	NS	NS	NS	NS	NS	NS
unknown Faecalibacterium [meta_mOTU_v2_6631]	NS	NS	NS	0.0210133884709155	0.0127972193098305	0.00429491515578911	0.00299182440674808	0.00148789198480074	0.000082913407503868	NS	0.0079653144227234
unknown Clostridiales [meta_mOTU_v2_6632]	-0.43608670584985	-0.0101373760440291	-0.0037271918724152	0.00812224368112707	0.00500353664011063	0.00284121587840692	0.00210421197696403	0.000111591044396499	0.0000211822717993617	0.0000197612063832371	0.00000811998839990873
unknown Ruminococcaceae [meta_mOTU_v2_6652]	NS	NS	NS	NS	NS	NS	NS	0.0382981144404269	NS	NS	0.0314587829813031
unknown Eubacterium [meta_mOTU_v2_6657]	NS	NS	NS	NS	NS	NS	NS	NS	NS	NS	NS
Ruminococcus sp. CAG:177 [meta_mOTU_v2_6664]	0.925480879842146	0.0840962103906526	0.0889561929684694	0.013093417854002	0.00696931976540853	0.00966976401320407	0.0078319820587403	0.0134366067495842	0.00577648188030583	0.00865689937741711	0.00452437383885628
unknown Clostridiales [meta_mOTU_v2_6672]	0.700418838036679	NS	NS	0.0354803009220333	0.0444783098618749	0.0275921647645337	0.0413713678624531	0.000261124326869255	0.00136945530827495	0.020853671474881	0.0314587829813031
Oscillibacter sp. 57_20 [meta_mOTU_v2_6676]	NS	NS	NS	NS	NS	NS	NS	NS	NS	NS	NS
unknown Clostridiales [meta_mOTU_v2_6686]	NS	NS	NS	NS	NS	NS	NS	NS	0.0226291601428243	NS	NS
unknown Clostridiales [meta_mOTU_v2_6699]	0.663878313684616	0.0187688097389378	0.035353163832913	NS	NS	NS	NS	0.0177168756228271	0.0365101447000692	0.00685824206820613	0.00816397885244905
unknown Clostridiales [meta_mOTU_v2_6700]	NS	-0.174342639675524	-0.104482713958235	NS	NS	0.0147665312226055	0.0181103976365568	0.00481527956334368	0.026034761461238	NS	NS
unknown Clostridiales [meta_mOTU_v2_6716]	NS	NS	NS	NS	NS	NS	NS	NS	NS	NS	NS
unknown Clostridiales [meta_mOTU_v2_6721]	NS	NS	NS	NS	NS	NS	NS	NS	NS	NS	NS
unknown Clostridium [meta_mOTU_v2_6741]	NS	NS	NS	NS	NS	NS	NS	NS	NS	NS	NS
Clostridium sp. CAG:798 [meta_mOTU_v2_6742]	NS	NS	NS	NS	NS	NS	NS	NS	NS	NS	NS
unknown Clostridiales [meta_mOTU_v2_6760]	NS	NS	NS	NS	NS	NS	NS	NS	NS	NS	NS
Subdoligranulum sp. CAG:314 [meta_mOTU_v2_6768]	NS	NS	0.00435405889890834	NS	NS	NS	NS	NS	NS	NS	NS
unknown Clostridiales [meta_mOTU_v2_6777]	NS	NS	NS	NS	NS	NS	NS	0.0137011350627899	NS	NS	NS
unknown Clostridiales [meta_mOTU_v2_6787]	NS	NS	NS	0.0428357566017678	0.0245273464392105	0.00557844425545337	0.00545371336089414	0.00179041429157752	0.006398761095095	0.00943678814850918	0.0029236359024034
unknown Ruminococcaceae [meta_mOTU_v2_6789]	NS	NS	NS	NS	NS	NS	NS	NS	0.0289603770307317	0.0126219427069841	0.0189991681861517
unknown Clostridiales [meta_mOTU_v2_6791]	NS	NS	NS	NS	NS	NS	NS	NS	NS	NS	NS
unknown Clostridium [meta_mOTU_v2_6792]	NS	0.00305522340506514	NS	NS	NS	NS	NS	NS	NS	NS	NS
Roseburia sp. CAG:309 [meta_mOTU_v2_6793]	NS	NS	NS	NS	NS	NS	NS	NS	NS	NS	NS
unknown Clostridiales [meta_mOTU_v2_6795]	NS	NS	NS	NS	NS	NS	NS	NS	NS	NS	NS
unknown Clostridiales [meta_mOTU_v2_6801]	NS	NS	NS	NS	NS	NS	NS	NS	NS	NS	NS
unknown Clostridiales [meta_mOTU_v2_6807]	NS	0.115642063942441	0.0677598443792117	NS	NS	NS	NS	NS	NS	NS	NS
unknown Clostridiales [meta_mOTU_v2_6808]	NS	NS	NS	NS	NS	NS	NS	NS	NS	NS	NS
unknown Eggerthellaceae [meta_mOTU_v2_6813]	NS	NS	NS	NS	NS	NS	NS	NS	NS	NS	NS
unknown Clostridiales [meta_mOTU_v2_6819]	NS	0.00309189783775056	0.0179630449889771	NS	NS	NS	NS	NS	NS	NS	NS
unknown Clostridiales [meta_mOTU_v2_6832]	NS	NS	NS	NS	NS	NS	NS	NS	NS	NS	NS
unknown Clostridiales [meta_mOTU_v2_6834]	-0.539805951665495	NS	NS	NS	NS	0.0281087441085829	0.0163540647107801	0.00537384278763156	0.00090317979388776	0.030254173777336	0.0133099688027954
unknown Anaerotruncus [meta_mOTU_v2_6835]	1.14257521511172	0.123358333541309	0.0971070518617194	NS	0.0352305290478159	0.0184763124740417	0.0181103976365568	0.000782213268090844	0.000635582606980059	0.00122857252984121	0.00195221480133986
unknown Ruminococcaceae [meta_mOTU_v2_6850]	NS	NS	NS	NS	NS	NS	NS	NS	NS	NS	NS
unknown Clostridiales [meta_mOTU_v2_6852]	-0.506997166279236	NS	NS	0.0428357566017678	0.0149026796326113	0.00348392223884646	0.0025429172494502	0.0042112684939594	0.000116836576795312	0.0000355193086023538	0.0000220238701725146
unknown Clostridiales [meta_mOTU_v2_6856]	NS	NS	NS	NS	NS	NS	NS	0.0230927178132315	NS	NS	NS
unknown Pasteurellaceae [meta_mOTU_v2_6865]	NS	NS	NS	NS	NS	NS	NS	NS	NS	NS	NS
Roseburia sp. 40_7 [meta_mOTU_v2_6875]	NS	NS	NS	NS	NS	NS	NS	NS	0.045591339335804	0.0318738734236333	0.0237778487875025
unknown Clostridium [meta_mOTU_v2_6883]	NS	NS	NS	NS	NS	NS	NS	0.0396569218876561	NS	NS	0.0323619114899154
unknown Clostridiales [meta_mOTU_v2_6885]	NS	NS	NS	NS	NS	NS	NS	NS	NS	NS	NS
unknown Ruminococcaceae [meta_mOTU_v2_6905]	NS	NS	-0.0253960940574509	NS	NS	NS	0.042059733422865	NS	0.0151995271692564	NS	0.0304285769111234
unknown Clostridiales [meta_mOTU_v2_6916]	NS	NS	NS	NS	NS	NS	NS	NS	NS	NS	NS
unknown Peptostreptococcaceae [meta_mOTU_v2_6922]	NS	NS	NS	NS	NS	NS	NS	NS	NS	NS	NS
unknown Clostridiales [meta_mOTU_v2_6926]	NS	NS	NS	NS	NS	NS	NS	NS	NS	NS	NS
unknown Clostridiales [meta_mOTU_v2_6929]	NS	NS	NS	NS	NS	NS	NS	NS	NS	NS	NS
unknown Lachnospiraceae [meta_mOTU_v2_6937]	-0.377458294671091	NS	NS	0.0327900373272216	0.0119182361579666	0.0111904940433333	0.00610273860892698	0.000123480086128928	0.0000110314750962443	0.00592785925492521	0.0169248078383544
unknown Clostridiales [meta_mOTU_v2_6975]	NS	NS	NS	NS	NS	NS	NS	NS	NS	NS	NS
unknown Lentisphaerae [meta_mOTU_v2_6979]	NS	-0.0230783197962346	-0.0516197605956326	NS	NS	NS	NS	NS	NS	NS	NS
unknown Clostridiales [meta_mOTU_v2_6986]	NS	NS	NS	NS	NS	NS	NS	NS	NS	NS	NS
unknown Acinetobacter [meta_mOTU_v2_7007]	NS	NS	NS	NS	NS	NS	NS	NS	0.0430147471883416	NS	NS
unknown Massiliomicrobiota [meta_mOTU_v2_7010]	NS	NS	NS	NS	NS	NS	NS	NS	NS	NS	NS
unknown Ruminococcaceae [meta_mOTU_v2_7012]	NS	NS	NS	NS	NS	0.0110971940723497	0.0135880881104422	0.00512301155799028	0.0139274976071214	NS	NS
unknown Clostridiales [meta_mOTU_v2_7014]	NS	NS	NS	NS	NS	NS	NS	NS	0.0149161574529976	NS	NS
unknown Clostridiales [meta_mOTU_v2_7018]	NS	NS	NS	NS	NS	NS	NS	NS	NS	NS	NS
unknown Clostridiales [meta_mOTU_v2_7031]	NS	NS	NS	NS	NS	NS	NS	NS	0.0221134691096091	NS	NS
Clostridium sp. CAG:167 [meta_mOTU_v2_7056]	NS	NS	NS	NS	NS	NS	NS	NS	NS	NS	NS
unknown Clostridiales [meta_mOTU_v2_7061]	NS	NS	NS	NS	NS	NS	NS	NS	NS	NS	NS
unknown Clostridiales [meta_mOTU_v2_7076]	NS	NS	NS	NS	NS	0.0429228588034789	0.0220432279630197	0.0197846274566782	0.012846999973644	0.0191825459219377	0.0135708297762588
unknown Eggerthella [meta_mOTU_v2_7082]	NS	NS	NS	NS	NS	NS	NS	NS	NS	NS	NS
unknown Clostridiales [meta_mOTU_v2_7093]	NS	NS	NS	NS	NS	NS	NS	NS	NS	NS	NS
unknown Clostridiales [meta_mOTU_v2_7097]	NS	NS	NS	NS	NS	NS	NS	NS	NS	NS	NS
unknown Clostridiales [meta_mOTU_v2_7104]	NS	NS	NS	NS	NS	NS	NS	NS	NS	NS	NS
unknown Oscillibacter [meta_mOTU_v2_7111]	NS	NS	NS	NS	NS	NS	NS	NS	NS	NS	NS
unknown Clostridiales [meta_mOTU_v2_7130]	NS	NS	NS	NS	NS	NS	NS	NS	NS	NS	NS
Eubacterium sp. CAG:274 [meta_mOTU_v2_7140]	NS	NS	NS	NS	NS	NS	NS	NS	NS	NS	NS
unknown Faecalibacterium [meta_mOTU_v2_7143]	NS	NS	NS	NS	NS	NS	NS	NS	NS	0.0392361609410102	0.0147338298803753
unknown Clostridiales [meta_mOTU_v2_7149]	NS	NS	NS	NS	NS	NS	NS	NS	NS	NS	NS
unknown Clostridiales [meta_mOTU_v2_7153]	NS	NS	NS	NS	NS	NS	NS	NS	NS	NS	NS
Faecalibacterium prausnitzii [meta_mOTU_v2_7154]	NS	-0.0309008189256743	-0.0234635785788234	NS	NS	NS	NS	NS	NS	NS	NS
unknown Clostridiales [meta_mOTU_v2_7157]	NS	-0.0271245938313075	-0.0411962512280606	NS	NS	NS	NS	NS	0.00790934089588266	NS	NS
unknown Clostridiales [meta_mOTU_v2_7158]	NS	NS	NS	NS	NS	NS	NS	NS	NS	NS	NS
unknown Firmicutes [meta_mOTU_v2_7175]	NS	NS	NS	NS	NS	NS	NS	NS	NS	NS	NS
unknown Clostridiales [meta_mOTU_v2_7180]	NS	NS	NS	NS	NS	NS	NS	NS	NS	NS	NS
Clostridium sp. CAG:302 [meta_mOTU_v2_7183]	NS	NS	NS	NS	NS	NS	NS	NS	NS	NS	NS
unknown Clostridiales [meta_mOTU_v2_7186]	NS	NS	-0.062063063346411	NS	NS	NS	NS	NS	NS	NS	NS
Clostridium sp. CAG:226 [meta_mOTU_v2_7187]	NS	NS	NS	NS	NS	NS	NS	NS	NS	NS	NS
unknown Clostridiales [meta_mOTU_v2_7192]	NS	NS	NS	NS	NS	NS	NS	NS	NS	NS	NS
unknown Clostridiales [meta_mOTU_v2_7209]	NS	NS	NS	NS	NS	NS	NS	NS	NS	NS	NS
Clostridium sp. AT4 [meta_mOTU_v2_7263]	NS	NS	NS	NS	NS	NS	NS	NS	NS	NS	NS
unknown Ruminococcus [meta_mOTU_v2_7275]	NS	NS	NS	NS	NS	NS	NS	NS	NS	NS	NS
unknown Clostridiales [meta_mOTU_v2_7281]	NS	NS	NS	NS	NS	NS	NS	NS	NS	NS	NS
unknown Clostridiales [meta_mOTU_v2_7298]	NS	NS	-0.013463787672854	NS	NS	NS	NS	NS	NS	NS	NS
unknown Clostridiales [meta_mOTU_v2_7306]	NS	0.00990975439552782	0.0240391277040344	NS	NS	NS	NS	NS	NS	NS	NS
unknown Clostridiales [meta_mOTU_v2_7317]	NS	NS	NS	NS	NS	NS	NS	0.00982454256260925	0.0172261026312368	NS	NS
Eubacterium sp. CAG:156 [meta_mOTU_v2_7325]	NS	NS	NS	NS	NS	NS	NS	0.00715529833799205	0.0313942344489983	NS	0.0304285769111234
unknown Peptostreptococcaceae [meta_mOTU_v2_7331]	NS	-0.0351857114486346	-0.0692593938390509	NS	0.0303274826717458	0.0167589711402364	0.0078319820587403	0.0137011350627899	0.00790934089588266	NS	0.0363720267258335
unknown Clostridiales [meta_mOTU_v2_7337]	0.736750444064446	NS	NS	NS	NS	NS	NS	NS	0.0365101447000692	0.0142075310495631	0.0415858536612423
unknown Clostridiales [meta_mOTU_v2_7355]	NS	NS	NS	NS	NS	NS	NS	NS	NS	NS	NS
unknown Clostridiales [meta_mOTU_v2_7356]	-1.10637506579426	-0.015074232658217	-0.0199255284648909	0.0232256195757572	0.0301066160345616	0.000597063110221671	0.000969243181533651	0.0000787130126458106	0.000635582606980059	0.0392361609410102	0.00659778803430152
unknown Firmicutes [meta_mOTU_v2_7361]	NS	NS	-0.00115145433593398	NS	NS	0.038775085931363	NS	NS	0.045591339335804	0.0118262455535415	0.00559898087325192
unknown Clostridiales [meta_mOTU_v2_7415]	NS	NS	NS	NS	NS	NS	NS	NS	NS	0.0447710274744483	0.0314587829813031
unknown Tyzzerella [meta_mOTU_v2_7425]	NS	NS	NS	NS	NS	NS	NS	0.000926245212197327	0.00021188761870593	NS	NS
unknown Burkholderiales [meta_mOTU_v2_7434]	NS	NS	NS	NS	NS	NS	NS	NS	NS	NS	NS
unknown Clostridiales [meta_mOTU_v2_7440]	NS	0.019357287303826	0.0289360427733297	NS	NS	NS	NS	NS	NS	NS	NS
Eubacterium sp. CAG:202 [meta_mOTU_v2_7449]	NS	NS	NS	NS	NS	NS	NS	NS	NS	NS	NS
Clostridium sp. CAG:217 [meta_mOTU_v2_7451]	NS	NS	NS	NS	NS	NS	NS	NS	NS	NS	0.0368560235358443
unknown Clostridiales [meta_mOTU_v2_7455]	NS	NS	NS	NS	NS	NS	NS	NS	NS	NS	NS
unknown Clostridiales [meta_mOTU_v2_7527]	NS	NS	NS	NS	NS	NS	NS	NS	NS	NS	NS
unknown Clostridium [meta_mOTU_v2_7530]	NS	-0.0374769619344597	-0.048902050424064	NS	NS	0.0153957692853494	0.0108149387129317	0.0190745112089512	0.00577648188030583	0.0428122222189863	0.000381167968675121
unknown Clostridiales [meta_mOTU_v2_7531]	NS	NS	NS	NS	NS	NS	NS	0.019788906302778	NS	NS	NS
unknown Clostridiales [meta_mOTU_v2_7546]	NS	NS	NS	NS	NS	NS	NS	NS	NS	NS	NS
unknown Clostridiales [meta_mOTU_v2_7561]	NS	NS	NS	NS	NS	NS	NS	NS	NS	NS	NS
unknown Roseburia [meta_mOTU_v2_7567]	NS	NS	NS	NS	NS	NS	NS	NS	NS	NS	NS
Holdemanella biformis [meta_mOTU_v2_7589]	NS	NS	NS	NS	NS	NS	NS	NS	NS	NS	NS
unknown Clostridiales [meta_mOTU_v2_7590]	NS	NS	NS	NS	NS	NS	NS	NS	NS	NS	NS
unknown Ruminococcaceae [meta_mOTU_v2_7593]	NS	NS	NS	NS	NS	NS	NS	NS	NS	NS	NS
unknown Clostridiales [meta_mOTU_v2_7643]	NS	NS	0.00353289615959064	NS	NS	NS	NS	NS	NS	NS	NS
unknown Ruminococcaceae [meta_mOTU_v2_7652]	NS	0.15575715870972	0.146837721332177	NS	NS	NS	NS	0.00219453368999629	0.0333819549463624	NS	NS
Eubacterium sp. CAG:38 [meta_mOTU_v2_7668]	NS	NS	NS	NS	NS	NS	NS	0.0074087899877211	0.00769398078050622	NS	NS
unknown Eubacterium [meta_mOTU_v2_7687]	NS	NS	NS	NS	NS	NS	NS	NS	NS	NS	NS
unknown Firmicutes [meta_mOTU_v2_7689]	NS	NS	0.00254976554680287	NS	NS	NS	NS	NS	NS	NS	NS
unknown Clostridiales [meta_mOTU_v2_7702]	NS	NS	NS	NS	NS	NS	NS	NS	NS	NS	NS
unknown Clostridiales [meta_mOTU_v2_7717]	NS	NS	NS	NS	NS	NS	NS	NS	NS	NS	NS
unknown Faecalibacterium [meta_mOTU_v2_7718]	NS	NS	-0.0217179461260137	NS	NS	0.0383511392863269	0.0192994368153525	NS	0.00616385261175159	NS	0.00458167698054382
unknown Firmicutes [meta_mOTU_v2_7746]	NS	-0.0177128153113916	NS	NS	NS	NS	NS	NS	NS	NS	NS
Clostridium sp. CAG:138 [meta_mOTU_v2_7765]	0.823560095179375	NS	NS	NS	NS	NS	NS	NS	NS	0.0126219427069841	0.0147338298803753
unknown Clostridiales [meta_mOTU_v2_7769]	NS	NS	NS	NS	NS	NS	NS	NS	NS	NS	NS
unknown Clostridiales [meta_mOTU_v2_7778]	NS	NS	NS	NS	NS	NS	NS	NS	NS	NS	NS
unknown Clostridiales [meta_mOTU_v2_7781]	NS	NS	NS	NS	NS	NS	NS	NS	NS	NS	NS
unknown Clostridiales [meta_mOTU_v2_7782]	NS	-0.0702173888420964	-0.0718179884607044	NS	NS	0.00981013986479875	0.0076966939532723	0.00661229365800131	0.00247139711620717	0.00388901164531689	0.00221536083159923
unknown Clostridiales [meta_mOTU_v2_7784]	NS	NS	NS	NS	NS	NS	NS	0.00871651900835721	0.0127212698415452	0.0449393346452891	0.0208006117840088
Clostridium sp. CAG:230 [meta_mOTU_v2_7788]	-0.80834784819366	-0.086906784777713	-0.0570206645494241	NS	NS	0.00348392223884646	0.00457342136536975	0.00202531409530434	0.00577648188030583	0.0137267781367292	0.00218809284726097
unknown Clostridiales [meta_mOTU_v2_7800]	NS	NS	NS	NS	NS	NS	NS	NS	NS	NS	NS

## Sheet: Table S4
Table S4: Melody-identified metabolite-genus pairs and the meta association coefficient estimates from the Melody meta-analysis of microbiome-metabolome association studies
Metabolite HMDB ID	Metabolite name	Genus	CoefEst.
HMDB0000002	1,3-Diaminopropane	Phocaeicola	0.0709543085349653
HMDB0000002	1,3-Diaminopropane	Barnesiella	-0.157809009326776
HMDB0000002	1,3-Diaminopropane	Clostridium_Q	0.155371535582449
HMDB0000002	1,3-Diaminopropane	Copromonas	0.0700406660117789
HMDB0000002	1,3-Diaminopropane	Roseburia	0.122362413756801
HMDB0000002	1,3-Diaminopropane	UBA1394	-0.298814695785785
HMDB0000002	1,3-Diaminopropane	CAG-269	-0.175381675324481
HMDB0000002	1,3-Diaminopropane	Acidaminococcus	0.267910423207667
HMDB0000002	1,3-Diaminopropane	Veillonella	0.26105870650205
HMDB0000002	1,3-Diaminopropane	Streptococcus	0.214058645444602
HMDB0000002	1,3-Diaminopropane	Sutterella	0.0925954606417609
HMDB0000002	1,3-Diaminopropane	Klebsiella	0.465819229441391
HMDB0000002	1,3-Diaminopropane	Haemophilus_D	0.381778996522765
HMDB0000008	2-Hydroxybutyric acid	Eggerthella	0.131722290404475
HMDB0000008	2-Hydroxybutyric acid	Phocaeicola	0.0727150104675598
HMDB0000008	2-Hydroxybutyric acid	Barnesiella	-0.141301265636337
HMDB0000008	2-Hydroxybutyric acid	UBA11524	-0.210133696918224
HMDB0000008	2-Hydroxybutyric acid	Clostridium	0.434192027295936
HMDB0000008	2-Hydroxybutyric acid	Anaerostipes	0.151789280902439
HMDB0000008	2-Hydroxybutyric acid	Bariatricus	0.122723738289641
HMDB0000008	2-Hydroxybutyric acid	Blautia	0.234057610340555
HMDB0000008	2-Hydroxybutyric acid	Blautia_A	0.133399250472513
HMDB0000008	2-Hydroxybutyric acid	Clostridium_Q	0.120435375154311
HMDB0000008	2-Hydroxybutyric acid	Copromonas	0.0713818060193473
HMDB0000008	2-Hydroxybutyric acid	Enterocloster	0.201257689941868
HMDB0000008	2-Hydroxybutyric acid	Eubacterium_F	-0.150304341992729
HMDB0000008	2-Hydroxybutyric acid	Faecalimonas	0.427876295021068
HMDB0000008	2-Hydroxybutyric acid	Ruminococcus_B	0.379169765508094
HMDB0000008	2-Hydroxybutyric acid	CAG-103	-0.153056645322843
HMDB0000008	2-Hydroxybutyric acid	CAG-170	-0.225891071190142
HMDB0000008	2-Hydroxybutyric acid	CAG-83	-0.154748206865716
HMDB0000008	2-Hydroxybutyric acid	Dysosmobacter	-0.08364211582813
HMDB0000008	2-Hydroxybutyric acid	Ruminiclostridium_E	-0.226317488482079
HMDB0000008	2-Hydroxybutyric acid	Veillonella	0.308050216169353
HMDB0000008	2-Hydroxybutyric acid	Erysipelatoclostridium	0.376603188689533
HMDB0000008	2-Hydroxybutyric acid	Fusobacterium_A	0.449329794059147
HMDB0000008	2-Hydroxybutyric acid	Sutterella	0.149442315483856
HMDB0000008	2-Hydroxybutyric acid	Escherichia	0.400670861181499
HMDB0000008	2-Hydroxybutyric acid	Klebsiella	0.332573996625931
HMDB0000014	Deoxycytidine	Alistipes	-0.0898164461657601
HMDB0000014	Deoxycytidine	PeH17	-0.248962741959911
HMDB0000014	Deoxycytidine	CAG-127	-0.154074275404217
HMDB0000014	Deoxycytidine	CAG-177	-0.211527042565653
HMDB0000014	Deoxycytidine	ER4	-0.116311426134635
HMDB0000014	Deoxycytidine	Sutterella	0.0998237037451704
HMDB0000017	4-Pyridoxic acid	Eisenbergiella	0.126111535498862
HMDB0000017	4-Pyridoxic acid	Enterocloster	-0.126841890659584
HMDB0000017	4-Pyridoxic acid	Ruminococcus_B	-0.242765976285652
HMDB0000017	4-Pyridoxic acid	Escherichia	-0.34926221702209
HMDB0000019	alpha-Ketoisovaleric acid	Bifidobacterium	0.264969680187535
HMDB0000019	alpha-Ketoisovaleric acid	Dorea	0.234636173063277
HMDB0000019	alpha-Ketoisovaleric acid	Ruminococcus_E	0.143363254923973
HMDB0000019	alpha-Ketoisovaleric acid	Evtepia	0.240011311662936
HMDB0000019	alpha-Ketoisovaleric acid	Ruthenibacterium	0.202885280870154
HMDB0000020	p-Hydroxyphenylacetic acid	Eggerthella	0.135837580139935
HMDB0000020	p-Hydroxyphenylacetic acid	Odoribacter	-0.125841727998645
HMDB0000020	p-Hydroxyphenylacetic acid	Alistipes	-0.139574841045941
HMDB0000020	p-Hydroxyphenylacetic acid	PeH17	-0.336724717997741
HMDB0000020	p-Hydroxyphenylacetic acid	UBA11524	-0.227460424866864
HMDB0000020	p-Hydroxyphenylacetic acid	Anaerostipes	0.070528556783747
HMDB0000020	p-Hydroxyphenylacetic acid	Blautia	0.138238004482953
HMDB0000020	p-Hydroxyphenylacetic acid	Enterocloster	0.0970097367411719
HMDB0000020	p-Hydroxyphenylacetic acid	Roseburia	0.106605115107397
HMDB0000020	p-Hydroxyphenylacetic acid	CAG-177	-0.224085654728275
HMDB0000020	p-Hydroxyphenylacetic acid	Fimenecus	-0.161890008605495
HMDB0000020	p-Hydroxyphenylacetic acid	CAG-103	-0.168317210664314
HMDB0000020	p-Hydroxyphenylacetic acid	CAG-170	-0.246426684998093
HMDB0000020	p-Hydroxyphenylacetic acid	CAG-83	-0.194086175017316
HMDB0000020	p-Hydroxyphenylacetic acid	Dysosmobacter	-0.0849932529344138
HMDB0000020	p-Hydroxyphenylacetic acid	ER4	-0.14530897538868
HMDB0000020	p-Hydroxyphenylacetic acid	Faecousia	-0.194760636515346
HMDB0000020	p-Hydroxyphenylacetic acid	Scatomorpha	-0.273518687016993
HMDB0000020	p-Hydroxyphenylacetic acid	Ruminiclostridium_E	-0.206373489941752
HMDB0000020	p-Hydroxyphenylacetic acid	CAG-269	-0.13492963192116
HMDB0000020	p-Hydroxyphenylacetic acid	Veillonella	0.187829448625269
HMDB0000020	p-Hydroxyphenylacetic acid	Haemophilus_D	0.211068740357179
HMDB0000026	Ureidopropionic acid	Phocaeicola	0.103966599796151
HMDB0000026	Ureidopropionic acid	Barnesiella	-0.271221018794716
HMDB0000026	Ureidopropionic acid	Butyricimonas	-0.153920071316152
HMDB0000026	Ureidopropionic acid	Odoribacter	-0.288229502780255
HMDB0000026	Ureidopropionic acid	Alistipes	-0.21214996907403
HMDB0000026	Ureidopropionic acid	PeH17	-0.424076877918362
HMDB0000026	Ureidopropionic acid	UBA11524	-0.411808846044168
HMDB0000026	Ureidopropionic acid	Anaerostipes	0.138742181902215
HMDB0000026	Ureidopropionic acid	Blautia	0.331077033483309
HMDB0000026	Ureidopropionic acid	Enterocloster	0.267417544765913
HMDB0000026	Ureidopropionic acid	Ruminococcus_B	0.434907355648809
HMDB0000026	Ureidopropionic acid	Acutalibacter	-0.373122623019401
HMDB0000026	Ureidopropionic acid	CAG-177	-0.353738649820961
HMDB0000026	Ureidopropionic acid	Fimenecus	-0.410929973322335
HMDB0000026	Ureidopropionic acid	Pseudoruminococcus_A	-0.419845756936903
HMDB0000026	Ureidopropionic acid	CAG-83	-0.425113017738342
HMDB0000026	Ureidopropionic acid	ER4	-0.223871478337925
HMDB0000026	Ureidopropionic acid	Evtepia	-0.298590121817178
HMDB0000026	Ureidopropionic acid	Haemophilus_D	0.360444929799133
HMDB0000026	Ureidopropionic acid	Akkermansia	-0.398866141358103
HMDB0000030	Biotin	Butyricimonas	0.121804957005623
HMDB0000030	Biotin	Alistipes	0.156153830059504
HMDB0000030	Biotin	PeH17	0.513005884422813
HMDB0000030	Biotin	Roseburia	-0.111871106231117
HMDB0000030	Biotin	CAG-83	0.252340000905236
HMDB0000030	Biotin	Dysosmobacter	0.0954864360532609
HMDB0000030	Biotin	Evtepia	0.131879221872551
HMDB0000030	Biotin	Lawsonibacter	0.110712288135945
HMDB0000030	Biotin	Ruthenibacterium	0.268842243802254
HMDB0000030	Biotin	Veillonella	-0.153991540683367
HMDB0000030	Biotin	Streptococcus	-0.126402998581983
HMDB0000030	Biotin	Haemophilus_D	-0.213769275217866
HMDB0000033	Carnosine	Bacteroides	0.0835287828014751
HMDB0000033	Carnosine	Phocaeicola	0.104575931257726
HMDB0000033	Carnosine	Clostridium	0.286016857495792
HMDB0000033	Carnosine	Agathobacter	0.0901984645517837
HMDB0000033	Carnosine	Clostridium_Q	0.138455710099269
HMDB0000033	Carnosine	Copromonas	0.09065413205048
HMDB0000033	Carnosine	Lachnospira	0.132974489103583
HMDB0000033	Carnosine	Roseburia	0.125857251871528
HMDB0000033	Carnosine	Acidaminococcus	0.296464453827554
HMDB0000033	Carnosine	Phascolarctobacterium	0.182944160067821
HMDB0000033	Carnosine	Veillonella	0.15712315029241
HMDB0000033	Carnosine	Parasutterella	0.266907000680559
HMDB0000033	Carnosine	Sutterella	0.11986306295659
HMDB0000033	Carnosine	Haemophilus_D	0.204217894732889
HMDB0000034	Adenine	Alloprevotella	0.194163143879889
HMDB0000034	Adenine	Prevotella	0.169461994713925
HMDB0000034	Adenine	Blautia	-0.253171671450487
HMDB0000034	Adenine	CAG-127	0.207525748057222
HMDB0000034	Adenine	CAG-317	-0.185570884645809
HMDB0000034	Adenine	Choladocola	0.0845458267776281
HMDB0000034	Adenine	Faecalimonas	-0.319447428450252
HMDB0000034	Adenine	Mediterraneibacter	-0.116861072418507
HMDB0000034	Adenine	CAG-269	0.197501034566949
HMDB0000034	Adenine	Dialister	0.138607756729809
HMDB0000034	Adenine	Escherichia	-0.37237831487691
HMDB0000036	Taurocholic acid	Barnesiella	-0.23808568112237
HMDB0000036	Taurocholic acid	Butyricimonas	-0.150786623643437
HMDB0000036	Taurocholic acid	Odoribacter	-0.163679174610439
HMDB0000036	Taurocholic acid	Alistipes	-0.250495953550011
HMDB0000036	Taurocholic acid	Bilophila	-0.10071098168848
HMDB0000036	Taurocholic acid	PeH17	-0.367192698247839
HMDB0000036	Taurocholic acid	UBA11524	-0.240525401721743
HMDB0000036	Taurocholic acid	Acetatifactor	-0.135377390077014
HMDB0000036	Taurocholic acid	Anaerostipes	0.103496792626503
HMDB0000036	Taurocholic acid	Blautia	0.17489657988622
HMDB0000036	Taurocholic acid	Butyribacter	-0.167180360274158
HMDB0000036	Taurocholic acid	CAG-127	-0.199578681543623
HMDB0000036	Taurocholic acid	Coprococcus	-0.231829341530953
HMDB0000036	Taurocholic acid	Eisenbergiella	-0.101191393281843
HMDB0000036	Taurocholic acid	Eubacterium_F	-0.204308089911885
HMDB0000036	Taurocholic acid	RUG115	-0.220861940069729
HMDB0000036	Taurocholic acid	Ruminococcus_B	0.254890020906989
HMDB0000036	Taurocholic acid	Acutalibacter	-0.234325813171123
HMDB0000036	Taurocholic acid	CAG-177	-0.256644062265426
HMDB0000036	Taurocholic acid	CAG-217	-0.228791588503504
HMDB0000036	Taurocholic acid	Clostridium_A	-0.174363390972987
HMDB0000036	Taurocholic acid	Eubacterium_R	-0.186720770442582
HMDB0000036	Taurocholic acid	Fimenecus	-0.278348261122103
HMDB0000036	Taurocholic acid	Fimivicinus	-0.258837570224596
HMDB0000036	Taurocholic acid	Ruminococcus_E	-0.170477402550508
HMDB0000036	Taurocholic acid	UBA1417	-0.106070985884573
HMDB0000036	Taurocholic acid	CAG-103	-0.283257747933338
HMDB0000036	Taurocholic acid	CAG-170	-0.260356217021395
HMDB0000036	Taurocholic acid	CAG-83	-0.289102596806485
HMDB0000036	Taurocholic acid	Dysosmobacter	-0.170685672159364
HMDB0000036	Taurocholic acid	ER4	-0.243646288785545
HMDB0000036	Taurocholic acid	Evtepia	-0.167829112674988
HMDB0000036	Taurocholic acid	Faecousia	-0.265231514621288
HMDB0000036	Taurocholic acid	Lawsonibacter	-0.100949195189717
HMDB0000036	Taurocholic acid	Onthomonas	-0.0847727767148787
HMDB0000036	Taurocholic acid	Scatomorpha	-0.281286182313033
HMDB0000036	Taurocholic acid	Gemmiger	-0.0785080210076178
HMDB0000036	Taurocholic acid	Ruminiclostridium_E	-0.26892029459354
HMDB0000036	Taurocholic acid	Ruminococcus_C	-0.205505248089549
HMDB0000036	Taurocholic acid	Ruminococcus_D	-0.144132880524535
HMDB0000036	Taurocholic acid	Ruthenibacterium	-0.206481261354915
HMDB0000036	Taurocholic acid	UBA1394	-0.26189841696871
HMDB0000036	Taurocholic acid	CAG-269	-0.161970076244975
HMDB0000036	Taurocholic acid	Veillonella	0.164641969956776
HMDB0000036	Taurocholic acid	Faecalibacillus	0.171828135406131
HMDB0000036	Taurocholic acid	Fusobacterium_A	0.361712430465642
HMDB0000036	Taurocholic acid	Sutterella	0.0988904410843417
HMDB0000036	Taurocholic acid	Haemophilus_D	0.345931464111065
HMDB0000036	Taurocholic acid	Akkermansia	-0.304669509414608
HMDB0000038	Dihydrobiopterin	Collinsella	0.120730971463578
HMDB0000038	Dihydrobiopterin	Phocaeicola	0.114871175076304
HMDB0000038	Dihydrobiopterin	Clostridium	0.369747823002773
HMDB0000038	Dihydrobiopterin	Anaerostipes	0.123086342400571
HMDB0000038	Dihydrobiopterin	Blautia	0.222154329591385
HMDB0000038	Dihydrobiopterin	Blautia_A	0.120237570940108
HMDB0000038	Dihydrobiopterin	Clostridium_Q	0.10518085345415
HMDB0000038	Dihydrobiopterin	Copromonas	0.0709196266905395
HMDB0000038	Dihydrobiopterin	Enterocloster	0.173034419245068
HMDB0000038	Dihydrobiopterin	Faecalimonas	0.545657783331274
HMDB0000038	Dihydrobiopterin	Mediterraneibacter	0.122424592116318
HMDB0000038	Dihydrobiopterin	Ruminococcus_B	0.50918246714301
HMDB0000038	Dihydrobiopterin	Ruminiclostridium_E	-0.174884083177797
HMDB0000038	Dihydrobiopterin	Acidaminococcus	0.265217450659709
HMDB0000038	Dihydrobiopterin	Veillonella	0.210151089797011
HMDB0000038	Dihydrobiopterin	Erysipelatoclostridium	0.332646685489893
HMDB0000038	Dihydrobiopterin	Streptococcus	0.322681886396116
HMDB0000038	Dihydrobiopterin	Fusobacterium_A	0.547673665624654
HMDB0000038	Dihydrobiopterin	Sutterella	0.168447668922138
HMDB0000038	Dihydrobiopterin	Haemophilus_D	0.542202332438725
HMDB0000039	Butyric acid	Eggerthella	-0.24076721803076
HMDB0000039	Butyric acid	Bacteroides	-0.107224274115432
HMDB0000039	Butyric acid	Butyricimonas	-0.17590159351106
HMDB0000039	Butyric acid	Odoribacter	-0.126782880277017
HMDB0000039	Butyric acid	Alistipes	-0.238981124051079
HMDB0000039	Butyric acid	Parabacteroides	-0.166246490233531
HMDB0000039	Butyric acid	PeH17	-0.316366714991562
HMDB0000039	Butyric acid	Agathobacter	0.257134549691655
HMDB0000039	Butyric acid	Butyribacter	0.140530596437308
HMDB0000039	Butyric acid	Choladocola	0.11682054162353
HMDB0000039	Butyric acid	Dorea	0.123487882445449
HMDB0000039	Butyric acid	Enterocloster	-0.140308436051113
HMDB0000039	Butyric acid	Eubacterium_G	0.127837581227758
HMDB0000039	Butyric acid	Faecalimonas	-0.174610062986521
HMDB0000039	Butyric acid	Hungatella	-0.344318816186395
HMDB0000039	Butyric acid	Lachnospira	0.127985810007008
HMDB0000039	Butyric acid	Roseburia	0.195982137132847
HMDB0000039	Butyric acid	UMGS1375	0.197820048896411
HMDB0000039	Butyric acid	Clostridium_A	-0.304123790158167
HMDB0000039	Butyric acid	Fimivicinus	-0.377899778351442
HMDB0000039	Butyric acid	Dysosmobacter	-0.129694505677427
HMDB0000039	Butyric acid	Flavonifractor	-0.289632002552018
HMDB0000039	Butyric acid	Lawsonibacter	-0.147197665120687
HMDB0000039	Butyric acid	Scatomorpha	-0.366961595842329
HMDB0000039	Butyric acid	Faecalibacterium	0.0780484597734462
HMDB0000039	Butyric acid	Ruthenibacterium	-0.346572468412679
HMDB0000039	Butyric acid	UBA1394	-0.278963724390504
HMDB0000039	Butyric acid	Phascolarctobacterium	-0.166437688725497
HMDB0000039	Butyric acid	Erysipelatoclostridium	-0.199679674802901
HMDB0000039	Butyric acid	Akkermansia	-0.473104375387194
HMDB0000042	Acetic acid	Eggerthella	-0.265124097483435
HMDB0000042	Acetic acid	Alistipes	-0.219207853061276
HMDB0000042	Acetic acid	Agathobacter	0.182411607125183
HMDB0000042	Acetic acid	UMGS1375	0.278697280133768
HMDB0000042	Acetic acid	Dysosmobacter	-0.139332142550686
HMDB0000042	Acetic acid	Faecousia	-0.356305832588658
HMDB0000042	Acetic acid	Flavonifractor	-0.261932237009474
HMDB0000042	Acetic acid	Ruthenibacterium	-0.494963941824721
HMDB0000042	Acetic acid	Akkermansia	-0.341272950960093
HMDB0000043	Betaine	Collinsella	0.122599509338539
HMDB0000043	Betaine	Barnesiella	-0.145896075725567
HMDB0000043	Betaine	Odoribacter	-0.160592719756692
HMDB0000043	Betaine	Alistipes	-0.141404587853185
HMDB0000043	Betaine	Clostridium	0.465945623061084
HMDB0000043	Betaine	Blautia	0.127425421494769
HMDB0000043	Betaine	Blautia_A	0.143956361191871
HMDB0000043	Betaine	Copromonas	0.0796801229508253
HMDB0000043	Betaine	Faecalimonas	0.276577862435952
HMDB0000043	Betaine	Ruminococcus_B	0.378215081597733
HMDB0000043	Betaine	Clostridium_A	-0.221671088829789
HMDB0000043	Betaine	Fimivicinus	-0.592272637726143
HMDB0000043	Betaine	CAG-103	-0.268144534154744
HMDB0000043	Betaine	CAG-83	-0.172240408869895
HMDB0000043	Betaine	Dysosmobacter	-0.184406252844406
HMDB0000043	Betaine	Lawsonibacter	-0.128295106839719
HMDB0000043	Betaine	Ruthenibacterium	-0.198485638974542
HMDB0000043	Betaine	Veillonella	0.371602504203096
HMDB0000043	Betaine	Erysipelatoclostridium	0.196596424403642
HMDB0000043	Betaine	Faecalibacillus	0.136320422018413
HMDB0000043	Betaine	Streptococcus	0.276296154172868
HMDB0000043	Betaine	Fusobacterium_A	0.31432075236301
HMDB0000043	Betaine	Sutterella	0.134994868623192
HMDB0000043	Betaine	Escherichia	0.435275762840405
HMDB0000043	Betaine	Haemophilus_D	0.426352294116841
HMDB0000044	Ascorbic acid	Phocaeicola	-0.173201739197664
HMDB0000044	Ascorbic acid	Anaerobutyricum	0.129934840283697
HMDB0000044	Ascorbic acid	Dorea	0.192899317050702
HMDB0000044	Ascorbic acid	Faecalimonas	-0.382784857244669
HMDB0000044	Ascorbic acid	Roseburia	-0.200924977493045
HMDB0000044	Ascorbic acid	Ruminococcus_E	0.240242103361246
HMDB0000045	Adenosine monophosphate	Prevotella	0.253282167204216
HMDB0000045	Adenosine monophosphate	Acetatifactor	0.158115426485255
HMDB0000045	Adenosine monophosphate	Blautia	-0.216250720871332
HMDB0000045	Adenosine monophosphate	CAG-127	0.252382977045025
HMDB0000045	Adenosine monophosphate	Choladocola	0.178157676266348
HMDB0000045	Adenosine monophosphate	Hungatella	-0.253936169705358
HMDB0000045	Adenosine monophosphate	Ventrimonas	0.134449344888352
HMDB0000045	Adenosine monophosphate	Phascolarctobacterium_A	0.213436102032223
HMDB0000045	Adenosine monophosphate	Megamonas	0.292771074121106
HMDB0000045	Adenosine monophosphate	Erysipelatoclostridium	-0.36424784372482
HMDB0000050	Adenosine	Prevotella	0.195953252679426
HMDB0000050	Adenosine	Alistipes	-0.150557400138778
HMDB0000050	Adenosine	Agathobacter	0.115046729209107
HMDB0000050	Adenosine	Choladocola	0.14108426893811
HMDB0000050	Adenosine	Faecalibacterium	0.109221444049085
HMDB0000050	Adenosine	Haemophilus_D	0.271462372114316
HMDB0000050	Adenosine	Akkermansia	-0.314165196194763
HMDB0000052	Argininosuccinic acid	Phocaeicola	0.108816004435945
HMDB0000052	Argininosuccinic acid	Alistipes	-0.180398030214528
HMDB0000052	Argininosuccinic acid	Clostridium	0.429349033673452
HMDB0000052	Argininosuccinic acid	Copromonas	0.0781411617842866
HMDB0000052	Argininosuccinic acid	Enterocloster	0.127622941819571
HMDB0000052	Argininosuccinic acid	Faecalimonas	0.21839341974273
HMDB0000052	Argininosuccinic acid	Ruminococcus_B	0.258471541795616
HMDB0000052	Argininosuccinic acid	Fimenecus	-0.343841582024963
HMDB0000052	Argininosuccinic acid	Agathobaculum	0.19171572455538
HMDB0000052	Argininosuccinic acid	CAG-170	-0.44863964866126
HMDB0000052	Argininosuccinic acid	CAG-83	-0.344002365290049
HMDB0000052	Argininosuccinic acid	Dysosmobacter	-0.107100788838035
HMDB0000052	Argininosuccinic acid	ER4	-0.196062630238494
HMDB0000052	Argininosuccinic acid	Faecousia	-0.258081077281417
HMDB0000052	Argininosuccinic acid	Ruminococcus_C	-0.169067796196083
HMDB0000052	Argininosuccinic acid	Megamonas	0.349577265971811
HMDB0000052	Argininosuccinic acid	Erysipelatoclostridium	0.247107433860887
HMDB0000052	Argininosuccinic acid	Fusobacterium_A	0.30654991934614
HMDB0000054	Bilirubin	Bacteroides	0.15939179746872
HMDB0000054	Bilirubin	Phocaeicola	0.143639337021926
HMDB0000054	Bilirubin	Bilophila	0.186137774822147
HMDB0000054	Bilirubin	UBA11524	-0.279426496678676
HMDB0000054	Bilirubin	Blautia	0.333938086880372
HMDB0000054	Bilirubin	Butyribacter	-0.26212658430818
HMDB0000054	Bilirubin	Coprococcus	-0.333385150545987
HMDB0000054	Bilirubin	Enterocloster	0.320739355102681
HMDB0000054	Bilirubin	Eubacterium_F	-0.192236463422425
HMDB0000054	Bilirubin	Mediterraneibacter	0.144642191610801
HMDB0000054	Bilirubin	RUG115	-0.399963620668887
HMDB0000054	Bilirubin	Ruminococcus_B	0.27875156467006
HMDB0000054	Bilirubin	CAG-170	-0.34123276058721
HMDB0000054	Bilirubin	CAG-83	-0.232953453511232
HMDB0000054	Bilirubin	ER4	-0.183598409516598
HMDB0000054	Bilirubin	Lawsonibacter	0.151636487776999
HMDB0000054	Bilirubin	Ruthenibacterium	0.227337991306418
HMDB0000054	Bilirubin	Phascolarctobacterium	0.234345164405821
HMDB0000054	Bilirubin	Erysipelatoclostridium	0.247932898689287
HMDB0000054	Bilirubin	Parasutterella	0.181158589250441
HMDB0000056	beta-Alanine	Barnesiella	-0.286436952969262
HMDB0000056	beta-Alanine	Butyricimonas	-0.201220288961324
HMDB0000056	beta-Alanine	Odoribacter	-0.338182778226052
HMDB0000056	beta-Alanine	Alistipes	-0.274572575004269
HMDB0000056	beta-Alanine	PeH17	-0.385316233853841
HMDB0000056	beta-Alanine	UBA11524	-0.350195596012781
HMDB0000056	beta-Alanine	Anaerotignum	-0.172757201376177
HMDB0000056	beta-Alanine	Acetatifactor	-0.235771349490568
HMDB0000056	beta-Alanine	Agathobacter	0.102892866371351
HMDB0000056	beta-Alanine	Anaerobutyricum	-0.104383958536028
HMDB0000056	beta-Alanine	Anaerostipes	0.130640672146138
HMDB0000056	beta-Alanine	Blautia	0.189337054946389
HMDB0000056	beta-Alanine	Eisenbergiella	-0.184115918252618
HMDB0000056	beta-Alanine	Enterocloster	0.227077885684885
HMDB0000056	beta-Alanine	Eubacterium_F	-0.195044758113866
HMDB0000056	beta-Alanine	Roseburia	0.174930434925992
HMDB0000056	beta-Alanine	Acutalibacter	-0.287147761059728
HMDB0000056	beta-Alanine	CAG-177	-0.318022446556025
HMDB0000056	beta-Alanine	Fimenecus	-0.362220072869023
HMDB0000056	beta-Alanine	Pseudoruminococcus_A	-0.432949916774259
HMDB0000056	beta-Alanine	Ruminococcus_E	-0.136910500186643
HMDB0000056	beta-Alanine	UBA1417	-0.192519922625265
HMDB0000056	beta-Alanine	CAG-170	-0.300114265840561
HMDB0000056	beta-Alanine	CAG-83	-0.395295810612538
HMDB0000056	beta-Alanine	Dysosmobacter	-0.236525842965594
HMDB0000056	beta-Alanine	ER4	-0.275720909394698
HMDB0000056	beta-Alanine	Evtepia	-0.203150185339279
HMDB0000056	beta-Alanine	Faecousia	-0.334096711869782
HMDB0000056	beta-Alanine	Lawsonibacter	-0.0959073788163996
HMDB0000056	beta-Alanine	Scatomorpha	-0.559983668528953
HMDB0000056	beta-Alanine	Gemmiger	-0.139842529243759
HMDB0000056	beta-Alanine	Ruminiclostridium_E	-0.230101156976755
HMDB0000056	beta-Alanine	Ruminococcus_D	-0.150395106382045
HMDB0000056	beta-Alanine	Ruthenibacterium	-0.26515518728909
HMDB0000056	beta-Alanine	UBA1394	-0.373431314074763
HMDB0000056	beta-Alanine	CAG-269	-0.177756351328095
HMDB0000056	beta-Alanine	Veillonella	0.322268832227384
HMDB0000056	beta-Alanine	Sutterella	0.176792061394281
HMDB0000056	beta-Alanine	Akkermansia	-0.335922896874284
HMDB0000062	L-Carnitine	Barnesiella	-0.165190157615819
HMDB0000062	L-Carnitine	Clostridium	0.51204843055961
HMDB0000062	L-Carnitine	Blautia	0.335364696987889
HMDB0000062	L-Carnitine	CAG-127	-0.285148013242927
HMDB0000062	L-Carnitine	Choladocola	-0.120273418072976
HMDB0000062	L-Carnitine	Enterocloster	0.152387274975095
HMDB0000062	L-Carnitine	Faecalimonas	0.415570754846041
HMDB0000062	L-Carnitine	Ruminococcus_B	0.389914081684743
HMDB0000062	L-Carnitine	CAG-177	-0.277158379813191
HMDB0000062	L-Carnitine	Dysosmobacter	-0.0987587360970733
HMDB0000062	L-Carnitine	ER4	-0.170541708174071
HMDB0000062	L-Carnitine	Veillonella	0.372401525599364
HMDB0000062	L-Carnitine	Erysipelatoclostridium	0.350115966653341
HMDB0000062	L-Carnitine	Haemophilus_D	0.368567894669123
HMDB0000064	Creatine	Collinsella	0.137305862037373
HMDB0000064	Creatine	Phocaeicola	0.122080676165164
HMDB0000064	Creatine	Alistipes	-0.19659792693947
HMDB0000064	Creatine	Clostridium	0.553542129612669
HMDB0000064	Creatine	Anaerostipes	0.156738771385445
HMDB0000064	Creatine	Blautia	0.388443245227263
HMDB0000064	Creatine	Blautia_A	0.234637603501098
HMDB0000064	Creatine	CAG-127	-0.336949348324035
HMDB0000064	Creatine	Clostridium_Q	0.185395741975189
HMDB0000064	Creatine	Copromonas	0.136560779267501
HMDB0000064	Creatine	Enterocloster	0.36642459865888
HMDB0000064	Creatine	Eubacterium_F	-0.195044121118983
HMDB0000064	Creatine	Eubacterium_I	0.15605071331259
HMDB0000064	Creatine	Faecalimonas	0.733762429657939
HMDB0000064	Creatine	Fusicatenibacter	0.127227795385371
HMDB0000064	Creatine	Roseburia	0.167182657451616
HMDB0000064	Creatine	Ruminococcus_B	0.900882828609388
HMDB0000064	Creatine	Acutalibacter	-0.292416110100352
HMDB0000064	Creatine	CAG-177	-0.268441469811576
HMDB0000064	Creatine	Clostridium_A	-0.280398034849587
HMDB0000064	Creatine	Fimivicinus	-0.366663904774136
HMDB0000064	Creatine	CAG-170	-0.304188907824919
HMDB0000064	Creatine	CAG-83	-0.195281649217055
HMDB0000064	Creatine	Dysosmobacter	-0.141499939169389
HMDB0000064	Creatine	Evtepia	-0.157567777848207
HMDB0000064	Creatine	Faecousia	-0.335991225921328
HMDB0000064	Creatine	Ruthenibacterium	-0.226760034523571
HMDB0000064	Creatine	UBA1394	-0.306910130692125
HMDB0000064	Creatine	Veillonella	0.457445219810293
HMDB0000064	Creatine	Erysipelatoclostridium	0.258802260620105
HMDB0000064	Creatine	Streptococcus	0.306485259872746
HMDB0000064	Creatine	Sutterella	0.277184720486153
HMDB0000064	Creatine	Escherichia	0.464901420983459
HMDB0000064	Creatine	Haemophilus_D	0.515460881173432
HMDB0000067	Cholesterol	Eggerthella	0.462623695566282
HMDB0000067	Cholesterol	Phocaeicola	0.217105728343715
HMDB0000067	Cholesterol	Prevotella	-0.426261915041596
HMDB0000067	Cholesterol	Parabacteroides	0.171458409473246
HMDB0000067	Cholesterol	Cryptobacteroides	-0.51928220763878
HMDB0000067	Cholesterol	Bilophila	0.337039412032506
HMDB0000067	Cholesterol	PeH17	-0.756104557949984
HMDB0000067	Cholesterol	UBA11524	-0.341774083572105
HMDB0000067	Cholesterol	Anaerotignum	0.246363393067053
HMDB0000067	Cholesterol	Acetatifactor	-0.198582687418603
HMDB0000067	Cholesterol	Anaerostipes	0.113309130128971
HMDB0000067	Cholesterol	Blautia	0.441389105135868
HMDB0000067	Cholesterol	Butyribacter	-0.280811707483759
HMDB0000067	Cholesterol	CAG-127	-0.469510119604159
HMDB0000067	Cholesterol	Clostridium_Q	0.292548917562561
HMDB0000067	Cholesterol	Coprococcus	-0.466923366864318
HMDB0000067	Cholesterol	Enterocloster	0.324084458675676
HMDB0000067	Cholesterol	Eubacterium_F	-0.290589109397512
HMDB0000067	Cholesterol	RUG115	-0.471149564886483
HMDB0000067	Cholesterol	CAG-177	-0.956813598764325
HMDB0000067	Cholesterol	CAG-217	-0.470626225082367
HMDB0000067	Cholesterol	Eubacterium_R	-0.317640907153769
HMDB0000067	Cholesterol	Fimenecus	-0.756472065477305
HMDB0000067	Cholesterol	Fimivicinus	0.557884676361352
HMDB0000067	Cholesterol	CAG-170	-0.704332508641132
HMDB0000067	Cholesterol	CAG-83	-0.554399787324405
HMDB0000067	Cholesterol	ER4	-0.332626998703815
HMDB0000067	Cholesterol	Faecousia	-0.558045391945491
HMDB0000067	Cholesterol	Flavonifractor	0.287146821496237
HMDB0000067	Cholesterol	Lawsonibacter	0.175843909167833
HMDB0000067	Cholesterol	Onthomonas	-0.165670556505179
HMDB0000067	Cholesterol	Gemmiger	-0.182311949800416
HMDB0000067	Cholesterol	Ruminococcus_C	-0.327001753543941
HMDB0000067	Cholesterol	Ruthenibacterium	0.338354393337494
HMDB0000067	Cholesterol	CAG-269	-0.306798856025564
HMDB0000067	Cholesterol	Holdemanella	-0.347043685904706
HMDB0000070	Pipecolic acid	Bacteroides	0.105109549679534
HMDB0000070	Pipecolic acid	PeH17	-0.331648202093101
HMDB0000070	Pipecolic acid	Clostridium	-0.354150473440484
HMDB0000070	Pipecolic acid	Anaerostipes	-0.110268119863527
HMDB0000070	Pipecolic acid	Blautia_A	-0.203144826082338
HMDB0000070	Pipecolic acid	Enterocloster	-0.138608748180911
HMDB0000070	Pipecolic acid	Eubacterium_I	-0.116309859036804
HMDB0000070	Pipecolic acid	Faecalimonas	-0.68389512820199
HMDB0000070	Pipecolic acid	Ruminococcus_B	-0.429196869870049
HMDB0000070	Pipecolic acid	UMGS1375	-0.185162801031448
HMDB0000070	Pipecolic acid	Ventrimonas	-0.125085713792569
HMDB0000070	Pipecolic acid	Pseudoruminococcus_A	-0.595240887073269
HMDB0000070	Pipecolic acid	CAG-103	0.255939944413441
HMDB0000070	Pipecolic acid	Lawsonibacter	0.109772558256714
HMDB0000070	Pipecolic acid	Ruminiclostridium_E	-0.282950118704987
HMDB0000070	Pipecolic acid	Ruminococcus_C	0.295618436332755
HMDB0000070	Pipecolic acid	Ruthenibacterium	0.20276120139477
HMDB0000070	Pipecolic acid	CAG-41	0.118314406694635
HMDB0000070	Pipecolic acid	Megamonas	-0.244291433755069
HMDB0000070	Pipecolic acid	Dialister	0.182255351539207
HMDB0000070	Pipecolic acid	Veillonella	-0.235214400621959
HMDB0000070	Pipecolic acid	Faecalibacillus	-0.1825886335173
HMDB0000070	Pipecolic acid	Streptococcus	-0.288348576078482
HMDB0000070	Pipecolic acid	Fusobacterium_A	-0.613728220327902
HMDB0000070	Pipecolic acid	Escherichia	-0.405166184317557
HMDB0000070	Pipecolic acid	Haemophilus_D	-0.380279722362642
HMDB0000071	Deoxyinosine	Bifidobacterium	0.237390350739491
HMDB0000071	Deoxyinosine	Anaerobutyricum	0.112096528195895
HMDB0000071	Deoxyinosine	Anaerostipes	0.13787099722565
HMDB0000071	Deoxyinosine	Dorea	0.256962264970576
HMDB0000071	Deoxyinosine	Oliverpabstia	0.192612393570569
HMDB0000072	cis-Aconitic acid	Clostridium	0.362881575782605
HMDB0000072	cis-Aconitic acid	Eubacterium_F	-0.165330014412148
HMDB0000072	cis-Aconitic acid	Fimenecus	-0.236249089900884
HMDB0000072	cis-Aconitic acid	Fimivicinus	-0.216701586842493
HMDB0000072	cis-Aconitic acid	CAG-103	-0.11828981873734
HMDB0000072	cis-Aconitic acid	CAG-83	-0.141075782819748
HMDB0000072	cis-Aconitic acid	ER4	-0.108566827597296
HMDB0000072	cis-Aconitic acid	Dialister	-0.158297704784315
HMDB0000076	Dihydrouracil	Collinsella	0.101430003547474
HMDB0000076	Dihydrouracil	Blautia_A	0.0886162668875552
HMDB0000076	Dihydrouracil	Dysosmobacter	-0.112699366076417
HMDB0000085	Deoxyguanosine	Paraprevotella	-0.107218673204405
HMDB0000086	Glycerophosphocholine	Odoribacter	-0.135700868608202
HMDB0000086	Glycerophosphocholine	Alistipes	-0.0988773701090756
HMDB0000086	Glycerophosphocholine	Copromonas	0.0790580372718837
HMDB0000086	Glycerophosphocholine	Acutalibacter	-0.16936593223459
HMDB0000086	Glycerophosphocholine	CAG-83	-0.157345573325185
HMDB0000086	Glycerophosphocholine	UBA1394	-0.244427877832082
HMDB0000089	Cytidine	Acetatifactor	0.113901242135269
HMDB0000089	Cytidine	Agathobacter	0.110156576444593
HMDB0000089	Cytidine	Anaerostipes	0.137605064677526
HMDB0000089	Cytidine	Butyribacter	0.130085570335895
HMDB0000089	Cytidine	Choladocola	0.114216072445301
HMDB0000089	Cytidine	Coprococcus	0.23214765530906
HMDB0000089	Cytidine	Copromonas	0.0877674865309867
HMDB0000089	Cytidine	Eubacterium_F	0.149029343033236
HMDB0000089	Cytidine	KLE1615	0.123818962487409
HMDB0000089	Cytidine	Lachnospira	0.123279783987308
HMDB0000089	Cytidine	Roseburia	0.150417053683299
HMDB0000089	Cytidine	Faecalibacterium	0.127133589775673
HMDB0000089	Cytidine	Ruminococcus_D	0.170060180186082
HMDB0000089	Cytidine	Ruthenibacterium	-0.119916065377626
HMDB0000089	Cytidine	CAG-41	0.132393568659589
HMDB0000089	Cytidine	Haemophilus_D	0.207641617250623
HMDB0000089	Cytidine	Akkermansia	-0.241022065353981
HMDB0000092	Dimethylglycine	Prevotella	-0.169336680810051
HMDB0000092	Dimethylglycine	UBA11524	0.291094649667011
HMDB0000092	Dimethylglycine	Enterocloster	-0.139481802205957
HMDB0000092	Dimethylglycine	Lachnospira	-0.0991920805939726
HMDB0000092	Dimethylglycine	Ruthenibacterium	0.139250896377744
HMDB0000092	Dimethylglycine	Megamonas	-0.273160625986861
HMDB0000092	Dimethylglycine	Sutterella	-0.122732292474445
HMDB0000094	Citric acid	Bacteroides	0.138050218971222
HMDB0000094	Citric acid	Phocaeicola	0.157914945448056
HMDB0000094	Citric acid	Parabacteroides	0.176009235639067
HMDB0000095	Cytidine monophosphate	Eggerthella	-0.194323356337814
HMDB0000095	Cytidine monophosphate	Phocaeicola	-0.0714797430431014
HMDB0000095	Cytidine monophosphate	Clostridium	-0.24618613045766
HMDB0000095	Cytidine monophosphate	Anaerostipes	-0.16099760874246
HMDB0000095	Cytidine monophosphate	Blautia	-0.202333444734476
HMDB0000095	Cytidine monophosphate	Blautia_A	-0.104761192733566
HMDB0000095	Cytidine monophosphate	Choladocola	0.0968749165706655
HMDB0000095	Cytidine monophosphate	Enterocloster	-0.113751630046238
HMDB0000095	Cytidine monophosphate	Eubacterium_G	0.122587422725217
HMDB0000095	Cytidine monophosphate	Faecalimonas	-0.333516760210814
HMDB0000095	Cytidine monophosphate	Mediterraneibacter	-0.125849351362322
HMDB0000095	Cytidine monophosphate	Ruminococcus_B	-0.383019545582775
HMDB0000095	Cytidine monophosphate	Erysipelatoclostridium	-0.295986084621902
HMDB0000095	Cytidine monophosphate	Streptococcus	-0.179846894604046
HMDB0000095	Cytidine monophosphate	Fusobacterium_A	-0.365647713263976
HMDB0000095	Cytidine monophosphate	Escherichia	-0.290740397895611
HMDB0000095	Cytidine monophosphate	Akkermansia	-0.297761499123443
HMDB0000097	Choline	Barnesiella	-0.223222608355619
HMDB0000097	Choline	Butyricimonas	-0.179697565434478
HMDB0000097	Choline	Odoribacter	-0.200885980823592
HMDB0000097	Choline	Alistipes	-0.296134422817432
HMDB0000097	Choline	Clostridium	0.401261139196933
HMDB0000097	Choline	Anaerostipes	0.106867442973142
HMDB0000097	Choline	Blautia	0.210894661227414
HMDB0000097	Choline	Blautia_A	0.172213941420179
HMDB0000097	Choline	Enterocloster	0.149013265447273
HMDB0000097	Choline	Faecalimonas	0.394736665612518
HMDB0000097	Choline	Ruminococcus_B	0.460875710078569
HMDB0000097	Choline	Acutalibacter	-0.29914955802921
HMDB0000097	Choline	CAG-177	-0.388220526505453
HMDB0000097	Choline	Clostridium_A	-0.300285360343423
HMDB0000097	Choline	Fimenecus	-0.312433955406375
HMDB0000097	Choline	Fimivicinus	-0.663214631539588
HMDB0000097	Choline	Ruminococcus_E	-0.248986531213972
HMDB0000097	Choline	UBA1417	-0.210132453109264
HMDB0000097	Choline	CAG-103	-0.296967191573087
HMDB0000097	Choline	CAG-170	-0.415915124524088
HMDB0000097	Choline	CAG-83	-0.316311222716675
HMDB0000097	Choline	Dysosmobacter	-0.209994769797464
HMDB0000097	Choline	ER4	-0.262245105132689
HMDB0000097	Choline	Evtepia	-0.148458375008324
HMDB0000097	Choline	Faecousia	-0.372541795503985
HMDB0000097	Choline	Lawsonibacter	-0.111074801315892
HMDB0000097	Choline	Ruthenibacterium	-0.322842794777014
HMDB0000097	Choline	Veillonella	0.334168130972884
HMDB0000097	Choline	Faecalibacillus	0.141799941241887
HMDB0000097	Choline	Streptococcus	0.260001365636018
HMDB0000097	Choline	Sutterella	0.150866823175803
HMDB0000097	Choline	Haemophilus_D	0.257097770154509
HMDB0000097	Choline	Akkermansia	-0.347468185088677
HMDB0000098	D-Xylose	Prevotella	0.269753177026181
HMDB0000098	D-Xylose	Dorea	0.167533386457253
HMDB0000098	D-Xylose	Acutalibacter	-0.379386487779985
HMDB0000098	D-Xylose	Ruthenibacterium	-0.242969588715611
HMDB0000098	D-Xylose	Dialister	0.15319058268501
HMDB0000101	Deoxyadenosine	Anaerostipes	0.104564083926145
HMDB0000101	Deoxyadenosine	Coprococcus	0.173685226979788
HMDB0000101	Deoxyadenosine	CAG-269	0.18631869279681
HMDB0000112	gamma-Aminobutyric acid	Phocaeicola	0.13517198383556
HMDB0000112	gamma-Aminobutyric acid	Prevotella	0.266892310278233
HMDB0000112	gamma-Aminobutyric acid	Barnesiella	-0.335365654320171
HMDB0000112	gamma-Aminobutyric acid	Butyricimonas	-0.201189672456438
HMDB0000112	gamma-Aminobutyric acid	Odoribacter	-0.351384420852708
HMDB0000112	gamma-Aminobutyric acid	Alistipes	-0.321473093678398
HMDB0000112	gamma-Aminobutyric acid	Clostridium	0.277893417916072
HMDB0000112	gamma-Aminobutyric acid	Anaerotignum	-0.160221421710097
HMDB0000112	gamma-Aminobutyric acid	Acetatifactor	-0.284923485501507
HMDB0000112	gamma-Aminobutyric acid	Agathobacter	0.238904237141316
HMDB0000112	gamma-Aminobutyric acid	Clostridium_Q	0.232878690147649
HMDB0000112	gamma-Aminobutyric acid	Eisenbergiella	-0.195957765702039
HMDB0000112	gamma-Aminobutyric acid	Lachnospira	0.196111286236682
HMDB0000112	gamma-Aminobutyric acid	Roseburia	0.305610927739949
HMDB0000112	gamma-Aminobutyric acid	Acutalibacter	-0.351607002552209
HMDB0000112	gamma-Aminobutyric acid	Fimivicinus	-0.607619898458755
HMDB0000112	gamma-Aminobutyric acid	CAG-103	-0.228884975511464
HMDB0000112	gamma-Aminobutyric acid	CAG-170	-0.446613279400225
HMDB0000112	gamma-Aminobutyric acid	CAG-83	-0.486802670163911
HMDB0000112	gamma-Aminobutyric acid	Dysosmobacter	-0.286818907936905
HMDB0000112	gamma-Aminobutyric acid	ER4	-0.275613837787038
HMDB0000112	gamma-Aminobutyric acid	Evtepia	-0.293190861799951
HMDB0000112	gamma-Aminobutyric acid	Faecousia	-0.402895656384677
HMDB0000112	gamma-Aminobutyric acid	Ruminiclostridium_E	-0.466588222812132
HMDB0000112	gamma-Aminobutyric acid	Ruthenibacterium	-0.29421988194624
HMDB0000112	gamma-Aminobutyric acid	UBA1394	-0.465804186008303
HMDB0000112	gamma-Aminobutyric acid	CAG-269	-0.362986973364105
HMDB0000112	gamma-Aminobutyric acid	Veillonella	0.735315975743947
HMDB0000112	gamma-Aminobutyric acid	Streptococcus	0.410912496486983
HMDB0000112	gamma-Aminobutyric acid	Sutterella	0.173680417440876
HMDB0000112	gamma-Aminobutyric acid	Escherichia	0.520630193758847
HMDB0000112	gamma-Aminobutyric acid	Haemophilus_D	0.607351276684066
HMDB0000118	Homovanillic acid	Bifidobacterium	0.175785680724392
HMDB0000118	Homovanillic acid	Odoribacter	-0.122670942301288
HMDB0000118	Homovanillic acid	Alistipes	-0.105657160283746
HMDB0000118	Homovanillic acid	Dorea	0.118144624279941
HMDB0000118	Homovanillic acid	Dysosmobacter	-0.0931877190301882
HMDB0000118	Homovanillic acid	Veillonella	0.250503406996499
HMDB0000118	Homovanillic acid	Klebsiella	0.290910821930234
HMDB0000122	D-Glucose	Butyricimonas	-0.167886329862038
HMDB0000122	D-Glucose	Odoribacter	-0.163759689384863
HMDB0000122	D-Glucose	Alistipes	-0.292488627000455
HMDB0000122	D-Glucose	Cryptobacteroides	-0.291449611338576
HMDB0000122	D-Glucose	PeH17	-0.587290658461836
HMDB0000122	D-Glucose	UBA11524	-0.436861478174482
HMDB0000122	D-Glucose	Anaerostipes	0.180748396831284
HMDB0000122	D-Glucose	Blautia	0.233034736679285
HMDB0000122	D-Glucose	CAG-127	-0.257438454432425
HMDB0000122	D-Glucose	Coprococcus	-0.247922017463021
HMDB0000122	D-Glucose	Enterocloster	0.209542927672499
HMDB0000122	D-Glucose	Eubacterium_F	-0.285352138450072
HMDB0000122	D-Glucose	Ruminococcus_B	0.304445247536506
HMDB0000122	D-Glucose	Acutalibacter	-0.521486897550759
HMDB0000122	D-Glucose	CAG-177	-0.464767144905106
HMDB0000122	D-Glucose	Fimenecus	-0.453141864083322
HMDB0000122	D-Glucose	Fimivicinus	-0.349057217140346
HMDB0000122	D-Glucose	Pseudoruminococcus_A	-0.527244842074893
HMDB0000122	D-Glucose	Ruminococcus_E	-0.482142185242799
HMDB0000122	D-Glucose	CAG-103	-0.343031341893833
HMDB0000122	D-Glucose	CAG-170	-0.546082135622942
HMDB0000122	D-Glucose	CAG-83	-0.425947001665836
HMDB0000122	D-Glucose	Dysosmobacter	-0.18067662579918
HMDB0000122	D-Glucose	ER4	-0.405517602592673
HMDB0000122	D-Glucose	Evtepia	-0.24622700636109
HMDB0000122	D-Glucose	Faecousia	-0.427734562586401
HMDB0000122	D-Glucose	Scatomorpha	-0.741388334786296
HMDB0000122	D-Glucose	Ruminiclostridium_E	-0.22081890016663
HMDB0000122	D-Glucose	Ruminococcus_D	-0.316236859935264
HMDB0000122	D-Glucose	Ruthenibacterium	-0.249905086850044
HMDB0000122	D-Glucose	CAG-269	-0.255051191902636
HMDB0000122	D-Glucose	Veillonella	0.239920240332569
HMDB0000122	D-Glucose	Haemophilus_D	0.309845467792926
HMDB0000122	D-Glucose	Akkermansia	-0.439254153725753
HMDB0000123	Glycine	Barnesiella	-0.225052937634161
HMDB0000123	Glycine	Butyricimonas	-0.136268974641595
HMDB0000123	Glycine	Odoribacter	-0.241923210329791
HMDB0000123	Glycine	Alistipes	-0.262438539944469
HMDB0000123	Glycine	PeH17	-0.29679887647392
HMDB0000123	Glycine	UBA11524	-0.357853563233194
HMDB0000123	Glycine	Anaerostipes	0.152750710330545
HMDB0000123	Glycine	Blautia	0.294228365199201
HMDB0000123	Glycine	Blautia_A	0.145670393866508
HMDB0000123	Glycine	Clostridium_Q	0.135734693243763
HMDB0000123	Glycine	Copromonas	0.095275919039076
HMDB0000123	Glycine	Dorea	0.186509322268204
HMDB0000123	Glycine	Enterocloster	0.144309994867034
HMDB0000123	Glycine	Eubacterium_F	-0.180134250488256
HMDB0000123	Glycine	Ruminococcus_B	0.373107330288352
HMDB0000123	Glycine	CAG-177	-0.262377112225366
HMDB0000123	Glycine	Fimenecus	-0.254072865714768
HMDB0000123	Glycine	Fimivicinus	-0.352741401840159
HMDB0000123	Glycine	Pseudoruminococcus_A	-0.403600110609749
HMDB0000123	Glycine	CAG-103	-0.299349171758472
HMDB0000123	Glycine	CAG-170	-0.33570490004644
HMDB0000123	Glycine	CAG-83	-0.255615961949472
HMDB0000123	Glycine	Dysosmobacter	-0.200906615553584
HMDB0000123	Glycine	ER4	-0.247567493555457
HMDB0000123	Glycine	Faecousia	-0.357204000404107
HMDB0000123	Glycine	Ruthenibacterium	-0.164280342745679
HMDB0000123	Glycine	UBA1394	-0.28637961446898
HMDB0000123	Glycine	CAG-269	-0.196242488799795
HMDB0000123	Glycine	Veillonella	0.239020405290292
HMDB0000123	Glycine	Faecalibacillus	0.169900000401874
HMDB0000123	Glycine	Streptococcus	0.241384583968741
HMDB0000123	Glycine	Sutterella	0.162553055243773
HMDB0000123	Glycine	Haemophilus_D	0.364605129133622
HMDB0000124	Fructose 6-phosphate	Odoribacter	0.172473985334515
HMDB0000124	Fructose 6-phosphate	Alistipes	0.129695009967513
HMDB0000124	Fructose 6-phosphate	Escherichia	-0.195432620522235
HMDB0000126	Glycerol 3-phosphate	Bifidobacterium	-0.160812264906684
HMDB0000126	Glycerol 3-phosphate	Fimenecus	-0.221197676899545
HMDB0000127	D-Glucuronic acid	Barnesiella	-0.165542619053882
HMDB0000127	D-Glucuronic acid	Alistipes	-0.145870251927034
HMDB0000127	D-Glucuronic acid	Cryptobacteroides	-0.225236967540722
HMDB0000127	D-Glucuronic acid	PeH17	-0.236003607557983
HMDB0000127	D-Glucuronic acid	Clostridium	0.334435367945042
HMDB0000127	D-Glucuronic acid	Blautia_A	0.093361935803018
HMDB0000127	D-Glucuronic acid	Butyribacter	-0.12135684494412
HMDB0000127	D-Glucuronic acid	CAG-127	-0.169583773699447
HMDB0000127	D-Glucuronic acid	Ruminococcus_B	0.304208946717794
HMDB0000127	D-Glucuronic acid	Acutalibacter	-0.178270273320109
HMDB0000127	D-Glucuronic acid	CAG-177	-0.249247163418187
HMDB0000127	D-Glucuronic acid	Clostridium_A	-0.170744814431145
HMDB0000127	D-Glucuronic acid	Eubacterium_R	-0.132436551926549
HMDB0000127	D-Glucuronic acid	Fimenecus	-0.238634552695024
HMDB0000127	D-Glucuronic acid	Ruminococcus_E	-0.0995422341610002
HMDB0000127	D-Glucuronic acid	CAG-103	-0.208480035315359
HMDB0000127	D-Glucuronic acid	CAG-170	-0.230033446188593
HMDB0000127	D-Glucuronic acid	CAG-83	-0.228234896165197
HMDB0000127	D-Glucuronic acid	Dysosmobacter	-0.118251772522813
HMDB0000127	D-Glucuronic acid	ER4	-0.182530854135515
HMDB0000127	D-Glucuronic acid	Ruminiclostridium_E	-0.157533781655264
HMDB0000127	D-Glucuronic acid	Ruthenibacterium	-0.12446811023396
HMDB0000127	D-Glucuronic acid	Haemophilus_D	0.308797000828112
HMDB0000127	D-Glucuronic acid	Akkermansia	-0.196864846107141
HMDB0000128	Guanidoacetic acid	Barnesiella	-0.136071120214002
HMDB0000128	Guanidoacetic acid	Butyricimonas	-0.102905638430365
HMDB0000128	Guanidoacetic acid	Odoribacter	-0.13519856200495
HMDB0000128	Guanidoacetic acid	Alistipes	-0.162135323776371
HMDB0000128	Guanidoacetic acid	PeH17	-0.228517953489198
HMDB0000128	Guanidoacetic acid	Clostridium	0.290939152657046
HMDB0000128	Guanidoacetic acid	Acetatifactor	-0.143549371967809
HMDB0000128	Guanidoacetic acid	Anaerostipes	0.0868771374911708
HMDB0000128	Guanidoacetic acid	CAG-127	-0.286044833288848
HMDB0000128	Guanidoacetic acid	Enterocloster	0.0877705048152251
HMDB0000128	Guanidoacetic acid	Eubacterium_F	-0.141290314647805
HMDB0000128	Guanidoacetic acid	Acutalibacter	-0.167982912614545
HMDB0000128	Guanidoacetic acid	CAG-177	-0.203658819566011
HMDB0000128	Guanidoacetic acid	CAG-217	-0.164619091489013
HMDB0000128	Guanidoacetic acid	Fimenecus	-0.288748816534415
HMDB0000128	Guanidoacetic acid	Fimivicinus	-0.291421709932409
HMDB0000128	Guanidoacetic acid	CAG-103	-0.166452685846662
HMDB0000128	Guanidoacetic acid	CAG-170	-0.227123779588195
HMDB0000128	Guanidoacetic acid	CAG-83	-0.218429427725606
HMDB0000128	Guanidoacetic acid	Dysosmobacter	-0.128207045064579
HMDB0000128	Guanidoacetic acid	ER4	-0.153435053910922
HMDB0000128	Guanidoacetic acid	Faecousia	-0.181726789601934
HMDB0000128	Guanidoacetic acid	Lawsonibacter	-0.0864976454068149
HMDB0000128	Guanidoacetic acid	Scatomorpha	-0.182893711939085
HMDB0000128	Guanidoacetic acid	Ruminococcus_D	-0.120010741244817
HMDB0000128	Guanidoacetic acid	Ruthenibacterium	-0.146635798938526
HMDB0000128	Guanidoacetic acid	Escherichia	0.225556425380273
HMDB0000128	Guanidoacetic acid	Haemophilus_D	0.206820051877093
HMDB0000128	Guanidoacetic acid	Akkermansia	-0.194628828790946
HMDB0000132	Guanine	Alloprevotella	0.178783894190635
HMDB0000132	Guanine	Phocaeicola	-0.0648534937263874
HMDB0000132	Guanine	Agathobacter	0.100149173279774
HMDB0000132	Guanine	Blautia	-0.238376111555855
HMDB0000132	Guanine	Butyribacter	0.140650843707347
HMDB0000132	Guanine	Enterocloster	-0.121598573222807
HMDB0000132	Guanine	Eubacterium_F	0.136212142801074
HMDB0000132	Guanine	Faecalimonas	-0.324377436009367
HMDB0000132	Guanine	Hungatella	-0.33771674969585
HMDB0000132	Guanine	Mediterraneibacter	-0.10618401235779
HMDB0000132	Guanine	Ruminococcus_B	-0.203151261806047
HMDB0000132	Guanine	CAG-103	0.146196954836253
HMDB0000132	Guanine	Ruminococcus_C	0.138664344031709
HMDB0000132	Guanine	Ruminococcus_D	0.117358266452012
HMDB0000132	Guanine	Escherichia	-0.257973725663985
HMDB0000133	Guanosine	Bifidobacterium	-0.283053041566284
HMDB0000133	Guanosine	Collinsella	-0.123382862588431
HMDB0000133	Guanosine	Anaerobutyricum	-0.0910746405243466
HMDB0000133	Guanosine	Fimenecus	-0.273557407473236
HMDB0000133	Guanosine	Akkermansia	-0.218475517431224
HMDB0000134	Fumaric acid	CAG-177	-0.244805929263925
HMDB0000134	Fumaric acid	CAG-103	-0.158291468905876
HMDB0000134	Fumaric acid	CAG-83	-0.139553901063392
HMDB0000138	Glycocholic acid	Phocaeicola	0.0691217443817037
HMDB0000138	Glycocholic acid	Barnesiella	-0.158654459983892
HMDB0000138	Glycocholic acid	Alistipes	-0.126730049478684
HMDB0000138	Glycocholic acid	PeH17	-0.304322571009059
HMDB0000138	Glycocholic acid	Clostridium	0.171195413733924
HMDB0000138	Glycocholic acid	Anaerostipes	0.111760054384998
HMDB0000138	Glycocholic acid	Bariatricus	-0.100509939867336
HMDB0000138	Glycocholic acid	Blautia	0.190796754365769
HMDB0000138	Glycocholic acid	Clostridium_Q	0.0818100345370967
HMDB0000138	Glycocholic acid	Enterocloster	0.142196210407074
HMDB0000138	Glycocholic acid	Faecalimonas	0.119390534610909
HMDB0000138	Glycocholic acid	Ruminococcus_B	0.219781753889703
HMDB0000138	Glycocholic acid	Acutalibacter	-0.125988431976131
HMDB0000138	Glycocholic acid	CAG-177	-0.185127938633777
HMDB0000138	Glycocholic acid	Eubacterium_R	-0.116206487447433
HMDB0000138	Glycocholic acid	Fimenecus	-0.179245567290784
HMDB0000138	Glycocholic acid	Fimivicinus	-0.235548807378601
HMDB0000138	Glycocholic acid	Ruminococcus_E	-0.137222220132848
HMDB0000138	Glycocholic acid	UBA1417	-0.124816489470361
HMDB0000138	Glycocholic acid	Agathobaculum	-0.0627727040891938
HMDB0000138	Glycocholic acid	CAG-103	-0.244491203433122
HMDB0000138	Glycocholic acid	CAG-170	-0.169809163289024
HMDB0000138	Glycocholic acid	CAG-83	-0.262757378319179
HMDB0000138	Glycocholic acid	Dysosmobacter	-0.109412036366015
HMDB0000138	Glycocholic acid	ER4	-0.192575743030457
HMDB0000138	Glycocholic acid	Evtepia	-0.132292255582037
HMDB0000138	Glycocholic acid	Faecousia	-0.182402012811242
HMDB0000138	Glycocholic acid	Onthomonas	-0.0541470034136071
HMDB0000138	Glycocholic acid	Scatomorpha	-0.292511940475498
HMDB0000138	Glycocholic acid	Gemmiger	-0.085706444951783
HMDB0000138	Glycocholic acid	Ruminococcus_C	-0.171133870864786
HMDB0000138	Glycocholic acid	Ruthenibacterium	-0.107786223770861
HMDB0000138	Glycocholic acid	Veillonella	0.1453051914068
HMDB0000138	Glycocholic acid	Streptococcus	0.147308678508879
HMDB0000138	Glycocholic acid	Fusobacterium_A	0.282046625812415
HMDB0000138	Glycocholic acid	Sutterella	0.0954324958107075
HMDB0000138	Glycocholic acid	Haemophilus_D	0.350179127318254
HMDB0000138	Glycocholic acid	Akkermansia	-0.191977885626491
HMDB0000139	Glyceric acid	Barnesiella	-0.194562090749331
HMDB0000139	Glyceric acid	Butyricimonas	-0.22418770029705
HMDB0000139	Glyceric acid	Odoribacter	-0.16846241265906
HMDB0000139	Glyceric acid	Alistipes	-0.233100610159359
HMDB0000139	Glyceric acid	PeH17	-0.372687241700714
HMDB0000139	Glyceric acid	Agathobacter	0.128820541428127
HMDB0000139	Glyceric acid	Copromonas	0.149367992485537
HMDB0000139	Glyceric acid	Roseburia	0.189074374036366
HMDB0000139	Glyceric acid	Acutalibacter	-0.437101653004477
HMDB0000139	Glyceric acid	Fimivicinus	-0.66946395879831
HMDB0000139	Glyceric acid	CAG-83	-0.291097319402138
HMDB0000139	Glyceric acid	ER4	-0.185037697329829
HMDB0000139	Glyceric acid	Haemophilus_D	0.225905449713454
HMDB0000148	Glutamic acid	Blautia_A	-0.151687916026132
HMDB0000148	Glutamic acid	Enterocloster	-0.176812956483804
HMDB0000148	Glutamic acid	Ruminococcus_B	-0.36420419274964
HMDB0000148	Glutamic acid	CAG-217	0.225582983136138
HMDB0000148	Glutamic acid	Ruminococcus_E	0.144898771820501
HMDB0000148	Glutamic acid	Ruminococcus_C	0.18154833189202
HMDB0000148	Glutamic acid	Ruminococcus_D	0.182876018037634
HMDB0000148	Glutamic acid	Veillonella	-0.324915161082947
HMDB0000148	Glutamic acid	Haemophilus_D	-0.299778856536202
HMDB0000152	Gentisic acid	Alistipes	-0.134660667649698
HMDB0000152	Gentisic acid	PeH17	-0.251992682904981
HMDB0000152	Gentisic acid	Agathobacter	0.121121398861781
HMDB0000152	Gentisic acid	Lachnospira	0.142470529818335
HMDB0000152	Gentisic acid	Roseburia	0.17156964835645
HMDB0000152	Gentisic acid	CAG-177	-0.209098788085465
HMDB0000152	Gentisic acid	CAG-83	-0.140492793909032
HMDB0000152	Gentisic acid	Faecalibacterium	0.109868001952373
HMDB0000152	Gentisic acid	Ruthenibacterium	-0.135284475959045
HMDB0000152	Gentisic acid	CAG-41	0.122548607431016
HMDB0000152	Gentisic acid	Veillonella	0.228944869118745
HMDB0000152	Gentisic acid	Haemophilus_D	0.238377165213167
HMDB0000152	Gentisic acid	Akkermansia	-0.251161867119213
HMDB0000156	Malic acid	Prevotella	0.201689454906751
HMDB0000156	Malic acid	Dorea	0.177160870429346
HMDB0000156	Malic acid	Acutalibacter	-0.292808028032019
HMDB0000156	Malic acid	CAG-103	-0.270175200031784
HMDB0000156	Malic acid	CAG-170	-0.349950793624095
HMDB0000156	Malic acid	CAG-83	-0.222186833600548
HMDB0000156	Malic acid	Dysosmobacter	-0.102157348016305
HMDB0000156	Malic acid	Faecousia	-0.213739927206811
HMDB0000156	Malic acid	Faecalibacillus	0.167974599291711
HMDB0000157	Hypoxanthine	Prevotella	0.166563906236123
HMDB0000157	Hypoxanthine	PeH17	-0.253835528700993
HMDB0000157	Hypoxanthine	Blautia	-0.143964732542178
HMDB0000157	Hypoxanthine	Coprococcus	0.16696153874325
HMDB0000157	Hypoxanthine	Dorea	0.109686904088054
HMDB0000157	Hypoxanthine	Faecalimonas	-0.181196908059659
HMDB0000157	Hypoxanthine	Lawsonibacter	-0.0861660963630067
HMDB0000157	Hypoxanthine	Ruthenibacterium	-0.130522829900753
HMDB0000158	L-Tyrosine	Barnesiella	-0.269552215542305
HMDB0000158	L-Tyrosine	Butyricimonas	-0.171387819644525
HMDB0000158	L-Tyrosine	Odoribacter	-0.296248459403863
HMDB0000158	L-Tyrosine	Alistipes	-0.301432361775917
HMDB0000158	L-Tyrosine	Cryptobacteroides	-0.350421191239099
HMDB0000158	L-Tyrosine	PeH17	-0.305425264075418
HMDB0000158	L-Tyrosine	UBA11524	-0.570866596456962
HMDB0000158	L-Tyrosine	Anaerostipes	0.106587797323157
HMDB0000158	L-Tyrosine	Blautia	0.2564625698444
HMDB0000158	L-Tyrosine	Butyribacter	-0.19044544197639
HMDB0000158	L-Tyrosine	CAG-127	-0.240476910757193
HMDB0000158	L-Tyrosine	Clostridium_Q	0.149384575582623
HMDB0000158	L-Tyrosine	Coprococcus	-0.247757454396386
HMDB0000158	L-Tyrosine	Copromonas	0.119541882835708
HMDB0000158	L-Tyrosine	Eubacterium_F	-0.216162957392064
HMDB0000158	L-Tyrosine	KLE1615	-0.106936970152159
HMDB0000158	L-Tyrosine	Lachnospira	-0.109259711720329
HMDB0000158	L-Tyrosine	Ruminococcus_B	0.348246092996003
HMDB0000158	L-Tyrosine	Acutalibacter	-0.245401193198792
HMDB0000158	L-Tyrosine	CAG-177	-0.392603967177726
HMDB0000158	L-Tyrosine	Eubacterium_R	-0.190648264657588
HMDB0000158	L-Tyrosine	Fimenecus	-0.408462344631281
HMDB0000158	L-Tyrosine	CAG-103	-0.357848597496608
HMDB0000158	L-Tyrosine	CAG-170	-0.420078547463734
HMDB0000158	L-Tyrosine	CAG-83	-0.357715158350987
HMDB0000158	L-Tyrosine	Dysosmobacter	-0.204638401750793
HMDB0000158	L-Tyrosine	ER4	-0.346847445978456
HMDB0000158	L-Tyrosine	Faecousia	-0.411986346213394
HMDB0000158	L-Tyrosine	Ruminiclostridium_E	-0.281940468250047
HMDB0000158	L-Tyrosine	Ruminococcus_C	-0.163684576235145
HMDB0000158	L-Tyrosine	UBA1394	-0.326996435059879
HMDB0000158	L-Tyrosine	CAG-269	-0.350997782016261
HMDB0000158	L-Tyrosine	Megamonas	0.436718104608013
HMDB0000158	L-Tyrosine	Sutterella	0.165035274591171
HMDB0000159	Phenylalanine	Eggerthella	0.236449528144688
HMDB0000159	Phenylalanine	Barnesiella	-0.259386907337035
HMDB0000159	Phenylalanine	Butyricimonas	-0.179509146004355
HMDB0000159	Phenylalanine	Odoribacter	-0.302949348646631
HMDB0000159	Phenylalanine	Alistipes	-0.277754967804973
HMDB0000159	Phenylalanine	PeH17	-0.266640630466418
HMDB0000159	Phenylalanine	UBA11524	-0.566440286470394
HMDB0000159	Phenylalanine	Acetatifactor	-0.151202000126746
HMDB0000159	Phenylalanine	Anaerostipes	0.114620297288659
HMDB0000159	Phenylalanine	Blautia	0.343041069907266
HMDB0000159	Phenylalanine	Blautia_A	0.161918018939967
HMDB0000159	Phenylalanine	Butyribacter	-0.24527787976461
HMDB0000159	Phenylalanine	CAG-127	-0.26254413956481
HMDB0000159	Phenylalanine	Clostridium_Q	0.152682984037499
HMDB0000159	Phenylalanine	Coprococcus	-0.276309686563974
HMDB0000159	Phenylalanine	Copromonas	0.116493028854299
HMDB0000159	Phenylalanine	Dorea	0.186784378666916
HMDB0000159	Phenylalanine	Enterocloster	0.16563885380289
HMDB0000159	Phenylalanine	Eubacterium_F	-0.304642530623181
HMDB0000159	Phenylalanine	KLE1615	-0.123521614977473
HMDB0000159	Phenylalanine	Lachnospira	-0.192525179128863
HMDB0000159	Phenylalanine	Ruminococcus_B	0.463519117386531
HMDB0000159	Phenylalanine	Acutalibacter	-0.279810362650588
HMDB0000159	Phenylalanine	CAG-177	-0.379723713918411
HMDB0000159	Phenylalanine	Eubacterium_R	-0.175886129929579
HMDB0000159	Phenylalanine	Fimenecus	-0.481404492495073
HMDB0000159	Phenylalanine	Ruminococcus_E	-0.156426740063955
HMDB0000159	Phenylalanine	CAG-103	-0.303930112984214
HMDB0000159	Phenylalanine	CAG-170	-0.407174563664891
HMDB0000159	Phenylalanine	CAG-83	-0.307264397388296
HMDB0000159	Phenylalanine	Dysosmobacter	-0.219329385806127
HMDB0000159	Phenylalanine	ER4	-0.356289331998786
HMDB0000159	Phenylalanine	Faecousia	-0.37430708595982
HMDB0000159	Phenylalanine	Ruminiclostridium_E	-0.339201552207862
HMDB0000159	Phenylalanine	Ruminococcus_C	-0.164416292956871
HMDB0000159	Phenylalanine	UBA1394	-0.315063919484329
HMDB0000159	Phenylalanine	CAG-269	-0.327270752214112
HMDB0000159	Phenylalanine	Megamonas	0.467947132012103
HMDB0000159	Phenylalanine	Erysipelatoclostridium	0.224260775774859
HMDB0000159	Phenylalanine	Faecalibacillus	0.158961033234048
HMDB0000159	Phenylalanine	Sutterella	0.198080906071762
HMDB0000161	L-Alanine	Collinsella	0.129392328331359
HMDB0000161	L-Alanine	Barnesiella	-0.238845761346089
HMDB0000161	L-Alanine	Butyricimonas	-0.143812583419174
HMDB0000161	L-Alanine	Odoribacter	-0.211887706803965
HMDB0000161	L-Alanine	Alistipes	-0.240927034628288
HMDB0000161	L-Alanine	PeH17	-0.232560529796948
HMDB0000161	L-Alanine	UBA11524	-0.431039641401216
HMDB0000161	L-Alanine	Anaerostipes	0.1638350252046
HMDB0000161	L-Alanine	Blautia	0.275510493562665
HMDB0000161	L-Alanine	Blautia_A	0.166982141268912
HMDB0000161	L-Alanine	Butyribacter	-0.159915307206175
HMDB0000161	L-Alanine	Clostridium_Q	0.137851030055155
HMDB0000161	L-Alanine	Dorea	0.151521381266036
HMDB0000161	L-Alanine	Enterocloster	0.146942650040606
HMDB0000161	L-Alanine	Eubacterium_F	-0.162644905099804
HMDB0000161	L-Alanine	Faecalimonas	0.26515116043004
HMDB0000161	L-Alanine	Ruminococcus_B	0.367580526268321
HMDB0000161	L-Alanine	Acutalibacter	-0.223189305937959
HMDB0000161	L-Alanine	CAG-177	-0.31312459639212
HMDB0000161	L-Alanine	CAG-103	-0.314717841050266
HMDB0000161	L-Alanine	CAG-170	-0.278272950638563
HMDB0000161	L-Alanine	CAG-83	-0.266192928373264
HMDB0000161	L-Alanine	Dysosmobacter	-0.207208974731415
HMDB0000161	L-Alanine	ER4	-0.280873968979892
HMDB0000161	L-Alanine	Faecousia	-0.327650673654209
HMDB0000161	L-Alanine	Ruthenibacterium	-0.155498285018247
HMDB0000161	L-Alanine	UBA1394	-0.254143003576309
HMDB0000161	L-Alanine	CAG-269	-0.24074092106718
HMDB0000161	L-Alanine	Erysipelatoclostridium	0.221912351436598
HMDB0000161	L-Alanine	Faecalibacillus	0.147708434486733
HMDB0000161	L-Alanine	Streptococcus	0.218007979646519
HMDB0000161	L-Alanine	Sutterella	0.159705189213626
HMDB0000162	Proline	Odoribacter	-0.174951756641696
HMDB0000162	Proline	CAG-217	0.219210236114617
HMDB0000167	L-Threonine	Barnesiella	-0.286566517832064
HMDB0000167	L-Threonine	Butyricimonas	-0.189815578945644
HMDB0000167	L-Threonine	Odoribacter	-0.325925823442195
HMDB0000167	L-Threonine	Alistipes	-0.269196761101918
HMDB0000167	L-Threonine	PeH17	-0.250774232207843
HMDB0000167	L-Threonine	UBA11524	-0.350992469641473
HMDB0000167	L-Threonine	Acetatifactor	-0.142390519194768
HMDB0000167	L-Threonine	Anaerostipes	0.130113449293885
HMDB0000167	L-Threonine	Eubacterium_F	-0.224789176713137
HMDB0000167	L-Threonine	CAG-177	-0.29342562358035
HMDB0000167	L-Threonine	Fimenecus	-0.371124083917002
HMDB0000167	L-Threonine	CAG-103	-0.299748387966992
HMDB0000167	L-Threonine	CAG-170	-0.361762206088418
HMDB0000167	L-Threonine	CAG-83	-0.273930878168888
HMDB0000167	L-Threonine	Dysosmobacter	-0.225990285532504
HMDB0000167	L-Threonine	ER4	-0.324500875937493
HMDB0000167	L-Threonine	Faecousia	-0.357126785320742
HMDB0000167	L-Threonine	Lawsonibacter	-0.11190593160509
HMDB0000167	L-Threonine	Ruminiclostridium_E	-0.375421117775698
HMDB0000167	L-Threonine	UBA1394	-0.400028686300352
HMDB0000167	L-Threonine	CAG-269	-0.285140772229948
HMDB0000167	L-Threonine	Fusobacterium_A	-0.302373551028179
HMDB0000167	L-Threonine	Haemophilus_D	0.271314281203882
HMDB0000168	L-Asparagine	Alloprevotella	-0.229292560842522
HMDB0000168	L-Asparagine	Barnesiella	-0.155737048378653
HMDB0000168	L-Asparagine	Butyricimonas	-0.16319328652124
HMDB0000168	L-Asparagine	Odoribacter	-0.166437922717199
HMDB0000168	L-Asparagine	Alistipes	-0.13975047642792
HMDB0000168	L-Asparagine	Agathobacter	0.0938213538808261
HMDB0000168	L-Asparagine	Anaerostipes	0.101842982507862
HMDB0000168	L-Asparagine	Dysosmobacter	-0.0887385346876091
HMDB0000168	L-Asparagine	ER4	-0.174112663395334
HMDB0000168	L-Asparagine	Dialister	0.124206810976173
HMDB0000168	L-Asparagine	Holdemanella	-0.19219718273468
HMDB0000168	L-Asparagine	Fusobacterium_A	-0.298497996811284
HMDB0000168	L-Asparagine	Sutterella	-0.11641713557253
HMDB0000168	L-Asparagine	Escherichia	-0.219485343464175
HMDB0000172	Isoleucine	Barnesiella	-0.238479594601394
HMDB0000172	Isoleucine	Butyricimonas	-0.120677324839622
HMDB0000172	Isoleucine	Odoribacter	-0.238558506174046
HMDB0000172	Isoleucine	Alistipes	-0.249029995206687
HMDB0000172	Isoleucine	Cryptobacteroides	-0.241544810295339
HMDB0000172	Isoleucine	UBA11524	-0.361725572862382
HMDB0000172	Isoleucine	Anaerostipes	0.108150979237358
HMDB0000172	Isoleucine	Blautia	0.206144333935357
HMDB0000172	Isoleucine	Blautia_A	0.122031790214256
HMDB0000172	Isoleucine	Butyribacter	-0.169929094163527
HMDB0000172	Isoleucine	Coprococcus	-0.194288014915133
HMDB0000172	Isoleucine	Dorea	0.186253973848006
HMDB0000172	Isoleucine	Eubacterium_F	-0.207756123531661
HMDB0000172	Isoleucine	Lachnospira	-0.123166453495897
HMDB0000172	Isoleucine	Ruminococcus_B	0.30298568741773
HMDB0000172	Isoleucine	CAG-177	-0.288883618914118
HMDB0000172	Isoleucine	Eubacterium_R	-0.139050849165653
HMDB0000172	Isoleucine	Fimenecus	-0.225956793211347
HMDB0000172	Isoleucine	Pseudoruminococcus_A	-0.341300546106017
HMDB0000172	Isoleucine	CAG-103	-0.322817281609944
HMDB0000172	Isoleucine	CAG-170	-0.311915448694464
HMDB0000172	Isoleucine	CAG-83	-0.260798190881213
HMDB0000172	Isoleucine	Dysosmobacter	-0.211846733730993
HMDB0000172	Isoleucine	ER4	-0.278558809118734
HMDB0000172	Isoleucine	Faecousia	-0.319906672179902
HMDB0000172	Isoleucine	Ruminiclostridium_E	-0.270104079538186
HMDB0000172	Isoleucine	UBA1394	-0.266336946635154
HMDB0000172	Isoleucine	CAG-269	-0.243441239093634
HMDB0000172	Isoleucine	Faecalibacillus	0.142940054252763
HMDB0000172	Isoleucine	Streptococcus	0.196132579568535
HMDB0000174	L-Fucose	Eubacterium_F	-0.228314622695899
HMDB0000174	L-Fucose	CAG-170	-0.604956436667038
HMDB0000174	L-Fucose	ER4	-0.154207125035711
HMDB0000174	L-Fucose	Scatomorpha	-0.654654812474836
HMDB0000174	L-Fucose	Erysipelatoclostridium	0.284933229793032
HMDB0000177	Histidine	Phocaeicola	0.0996460132692773
HMDB0000177	Histidine	Barnesiella	-0.306414343045631
HMDB0000177	Histidine	Butyricimonas	-0.171830168401443
HMDB0000177	Histidine	Odoribacter	-0.250353345805866
HMDB0000177	Histidine	Alistipes	-0.281035804621143
HMDB0000177	Histidine	Cryptobacteroides	-0.467119471399627
HMDB0000177	Histidine	PeH17	-0.397936362147283
HMDB0000177	Histidine	UBA11524	-0.400443027911143
HMDB0000177	Histidine	Clostridium	0.253347600898287
HMDB0000177	Histidine	Anaerostipes	0.120784477055355
HMDB0000177	Histidine	CAG-127	-0.254018222933724
HMDB0000177	Histidine	Copromonas	0.165373409386121
HMDB0000177	Histidine	Eubacterium_F	-0.184893440581037
HMDB0000177	Histidine	Faecalimonas	0.430331877477673
HMDB0000177	Histidine	RUG115	-0.348051191423995
HMDB0000177	Histidine	Ruminococcus_B	0.447793089857703
HMDB0000177	Histidine	CAG-177	-0.41284574205691
HMDB0000177	Histidine	Fimenecus	-0.418788536421223
HMDB0000177	Histidine	CAG-103	-0.395852924435002
HMDB0000177	Histidine	CAG-170	-0.555722687719463
HMDB0000177	Histidine	CAG-83	-0.351870504817998
HMDB0000177	Histidine	Dysosmobacter	-0.207277237321137
HMDB0000177	Histidine	ER4	-0.414053159142029
HMDB0000177	Histidine	Faecousia	-0.456292831868521
HMDB0000177	Histidine	Ruminiclostridium_E	-0.309442416020432
HMDB0000177	Histidine	UBA1394	-0.266565763934297
HMDB0000177	Histidine	CAG-269	-0.214490350253828
HMDB0000177	Histidine	Megamonas	0.568559962726343
HMDB0000177	Histidine	Streptococcus	0.233349987960895
HMDB0000177	Histidine	Sutterella	0.195161619975878
HMDB0000177	Histidine	Akkermansia	-0.284729944821562
HMDB0000182	Lysine	Barnesiella	-0.279180331424011
HMDB0000182	Lysine	Butyricimonas	-0.190328681658145
HMDB0000182	Lysine	Odoribacter	-0.269607125435299
HMDB0000182	Lysine	Alistipes	-0.255565027269216
HMDB0000182	Lysine	Cryptobacteroides	-0.354163376932144
HMDB0000182	Lysine	PeH17	-0.375550105751768
HMDB0000182	Lysine	UBA11524	-0.38550987932139
HMDB0000182	Lysine	Anaerostipes	0.1169359707973
HMDB0000182	Lysine	Blautia	0.184176750003716
HMDB0000182	Lysine	Butyribacter	-0.132924825762906
HMDB0000182	Lysine	CAG-127	-0.253438078660714
HMDB0000182	Lysine	Coprococcus	-0.218257405778119
HMDB0000182	Lysine	Copromonas	0.142704588998464
HMDB0000182	Lysine	Dorea	0.153573690039397
HMDB0000182	Lysine	Eubacterium_F	-0.188518906312543
HMDB0000182	Lysine	Acutalibacter	-0.270198678768436
HMDB0000182	Lysine	CAG-177	-0.379360315033531
HMDB0000182	Lysine	Fimenecus	-0.374804298091328
HMDB0000182	Lysine	Pseudoruminococcus_A	-0.33672670125263
HMDB0000182	Lysine	CAG-103	-0.36779772812871
HMDB0000182	Lysine	CAG-170	-0.524613090242044
HMDB0000182	Lysine	CAG-83	-0.371529616974923
HMDB0000182	Lysine	Dysosmobacter	-0.214455434779406
HMDB0000182	Lysine	ER4	-0.306952253559064
HMDB0000182	Lysine	Faecousia	-0.379291808251927
HMDB0000182	Lysine	Ruminiclostridium_E	-0.317319718221125
HMDB0000182	Lysine	Ruthenibacterium	-0.153001529581385
HMDB0000182	Lysine	UBA1394	-0.342449775379635
HMDB0000182	Lysine	CAG-269	-0.241116898050548
HMDB0000182	Lysine	Faecalibacillus	0.161698581036612
HMDB0000186	Alpha-Lactose	PeH17	-0.529216028905944
HMDB0000186	Alpha-Lactose	Clostridium	0.388176215360822
HMDB0000186	Alpha-Lactose	Eubacterium_F	-0.314482831488406
HMDB0000186	Alpha-Lactose	Acutalibacter	-0.368343826506814
HMDB0000186	Alpha-Lactose	CAG-103	-0.374180758686053
HMDB0000186	Alpha-Lactose	CAG-170	-0.572003306148164
HMDB0000186	Alpha-Lactose	CAG-83	-0.333874844024255
HMDB0000186	Alpha-Lactose	Dysosmobacter	-0.259196658091312
HMDB0000186	Alpha-Lactose	ER4	-0.414573664777584
HMDB0000186	Alpha-Lactose	Faecousia	-0.290368339412768
HMDB0000186	Alpha-Lactose	Lawsonibacter	-0.191260204493806
HMDB0000186	Alpha-Lactose	Ruminiclostridium_E	-0.727724696300956
HMDB0000187	Serine	Barnesiella	-0.193777383377508
HMDB0000187	Serine	Odoribacter	-0.265522413233908
HMDB0000187	Serine	Alistipes	-0.20710049922125
HMDB0000187	Serine	UBA11524	-0.28167347824476
HMDB0000187	Serine	Dorea	0.191259706361362
HMDB0000187	Serine	Lachnospira	-0.153377015401511
HMDB0000187	Serine	Fimenecus	-0.314546852554706
HMDB0000187	Serine	Dysosmobacter	-0.131370874133383
HMDB0000187	Serine	ER4	-0.185406827788535
HMDB0000187	Serine	Ruminiclostridium_E	-0.243419872458329
HMDB0000187	Serine	CAG-269	-0.187218004722408
HMDB0000190	Lactic acid	Butyricimonas	-0.117666305334604
HMDB0000190	Lactic acid	Alistipes	-0.127990077310817
HMDB0000190	Lactic acid	Blautia	0.205813853070976
HMDB0000190	Lactic acid	Blautia_A	0.161327356623854
HMDB0000190	Lactic acid	Enterocloster	0.13484803975065
HMDB0000190	Lactic acid	Faecalimonas	0.285276706679203
HMDB0000190	Lactic acid	Ruminococcus_B	0.435939320063734
HMDB0000190	Lactic acid	Acutalibacter	-0.239621249950856
HMDB0000190	Lactic acid	CAG-103	-0.207603349070925
HMDB0000190	Lactic acid	CAG-170	-0.227444487335936
HMDB0000190	Lactic acid	CAG-83	-0.176533686078236
HMDB0000190	Lactic acid	Dysosmobacter	-0.128782399812456
HMDB0000190	Lactic acid	ER4	-0.138594053531426
HMDB0000190	Lactic acid	Lawsonibacter	-0.103999257923247
HMDB0000190	Lactic acid	Ruthenibacterium	-0.167280692481671
HMDB0000190	Lactic acid	Veillonella	0.219047922553548
HMDB0000190	Lactic acid	Erysipelatoclostridium	0.239123368341816
HMDB0000190	Lactic acid	Streptococcus	0.209544322473465
HMDB0000190	Lactic acid	Sutterella	0.131051080743498
HMDB0000190	Lactic acid	Haemophilus_D	0.332104170033697
HMDB0000191	L-Aspartic acid	Bifidobacterium	0.243188716711664
HMDB0000191	L-Aspartic acid	Barnesiella	-0.155080021097912
HMDB0000191	L-Aspartic acid	Odoribacter	-0.194689284904655
HMDB0000191	L-Aspartic acid	Alistipes	-0.192068471897364
HMDB0000191	L-Aspartic acid	Agathobacter	0.151483658672803
HMDB0000191	L-Aspartic acid	Anaerostipes	0.108243909628757
HMDB0000191	L-Aspartic acid	Copromonas	0.123563184557446
HMDB0000191	L-Aspartic acid	Dorea	0.194251818972176
HMDB0000191	L-Aspartic acid	CAG-83	-0.236122399968739
HMDB0000191	L-Aspartic acid	Dysosmobacter	-0.124999744412865
HMDB0000191	L-Aspartic acid	ER4	-0.144651227921393
HMDB0000191	L-Aspartic acid	Faecousia	-0.259164738479738
HMDB0000191	L-Aspartic acid	Ruminiclostridium_E	-0.226379907084412
HMDB0000191	L-Aspartic acid	Ruthenibacterium	-0.228521680603124
HMDB0000191	L-Aspartic acid	Dialister	0.145416381032026
HMDB0000192	L-Cystine	Eggerthella	0.136504532824682
HMDB0000192	L-Cystine	Barnesiella	-0.103979543698942
HMDB0000192	L-Cystine	Alistipes	-0.0871019498589258
HMDB0000192	L-Cystine	Clostridium	0.42552733375046
HMDB0000192	L-Cystine	Anaerobutyricum	0.105784551891775
HMDB0000192	L-Cystine	Anaerostipes	0.148895694508265
HMDB0000192	L-Cystine	Blautia	0.177445234479575
HMDB0000192	L-Cystine	Blautia_A	0.090885494029064
HMDB0000192	L-Cystine	Dorea_A	0.117378586203715
HMDB0000192	L-Cystine	Faecalimonas	0.19229567390512
HMDB0000192	L-Cystine	Ruminococcus_B	0.32962425894301
HMDB0000192	L-Cystine	Fimenecus	-0.188772700927811
HMDB0000192	L-Cystine	CAG-83	-0.124041787887654
HMDB0000192	L-Cystine	Dysosmobacter	-0.0771108028624097
HMDB0000192	L-Cystine	Erysipelatoclostridium	0.272661824735067
HMDB0000194	Anserine	CAG-83	-0.117639600150057
HMDB0000194	Anserine	Dysosmobacter	-0.06755397451213
HMDB0000195	Inosine	Bifidobacterium	-0.480529305285926
HMDB0000195	Inosine	Collinsella	-0.169965255452217
HMDB0000195	Inosine	Alloprevotella	0.238257589642685
HMDB0000195	Inosine	Prevotella	0.225068549138216
HMDB0000195	Inosine	Acetatifactor	0.139683117662004
HMDB0000195	Inosine	Choladocola	0.111747684824912
HMDB0000195	Inosine	Copromonas	0.0950791519923898
HMDB0000195	Inosine	Eubacterium_I	0.165751811573777
HMDB0000195	Inosine	CAG-41	0.133797574553469
HMDB0000195	Inosine	Faecalibacillus	0.151893596023821
HMDB0000195	Inosine	Akkermansia	-0.335585124041089
HMDB0000197	Indoleacetic acid	Parabacteroides	-0.0591404057519505
HMDB0000197	Indoleacetic acid	Bariatricus	0.0649562831681693
HMDB0000197	Indoleacetic acid	UMGS1375	0.0864486918699849
HMDB0000197	Indoleacetic acid	Streptococcus	0.0973743347382443
HMDB0000201	L-Acetylcarnitine	Phocaeicola	0.0856790802007837
HMDB0000201	L-Acetylcarnitine	Alistipes	-0.131814616812959
HMDB0000201	L-Acetylcarnitine	Bilophila	0.122920302431629
HMDB0000201	L-Acetylcarnitine	Clostridium	0.366177062721842
HMDB0000201	L-Acetylcarnitine	Anaerostipes	0.101847599632018
HMDB0000201	L-Acetylcarnitine	Blautia	0.265383361687728
HMDB0000201	L-Acetylcarnitine	Blautia_A	0.132501320043007
HMDB0000201	L-Acetylcarnitine	Enterocloster	0.153488878245672
HMDB0000201	L-Acetylcarnitine	Faecalimonas	0.306389356389359
HMDB0000201	L-Acetylcarnitine	Ruminococcus_B	0.391479008667694
HMDB0000201	L-Acetylcarnitine	Fimenecus	-0.242893984447936
HMDB0000201	L-Acetylcarnitine	Fimivicinus	-0.275130722520477
HMDB0000201	L-Acetylcarnitine	Dysosmobacter	-0.0994536480936714
HMDB0000201	L-Acetylcarnitine	ER4	-0.151318344729931
HMDB0000201	L-Acetylcarnitine	Veillonella	0.293176854883994
HMDB0000201	L-Acetylcarnitine	Erysipelatoclostridium	0.3437496812869
HMDB0000201	L-Acetylcarnitine	Parasutterella	0.170129788856117
HMDB0000201	L-Acetylcarnitine	Sutterella	0.104059437956504
HMDB0000201	L-Acetylcarnitine	Escherichia	0.169864983440675
HMDB0000201	L-Acetylcarnitine	Haemophilus_D	0.396002977642111
HMDB0000206	N6-Acetyl-L-lysine	Odoribacter	-0.164642003331205
HMDB0000206	N6-Acetyl-L-lysine	Copromonas	0.0964785730516401
HMDB0000206	N6-Acetyl-L-lysine	CAG-83	-0.186852678738105
HMDB0000206	N6-Acetyl-L-lysine	Dysosmobacter	-0.0923587651173275
HMDB0000206	N6-Acetyl-L-lysine	Holdemanella	-0.260499827625496
HMDB0000207	Oleic acid	Bilophila	-0.241971630997591
HMDB0000207	Oleic acid	Acetatifactor	0.246987870385075
HMDB0000207	Oleic acid	Blautia	-0.305183851619016
HMDB0000207	Oleic acid	CAG-317	-0.241258594207186
HMDB0000207	Oleic acid	Enterocloster	-0.267490425430739
HMDB0000207	Oleic acid	Eubacterium_F	0.316122042664118
HMDB0000207	Oleic acid	Eubacterium_G	-0.27108918277568
HMDB0000207	Oleic acid	ER4	0.246084033840964
HMDB0000208	Oxoglutaric acid	Bacteroides	-0.110515107872785
HMDB0000208	Oxoglutaric acid	Phocaeicola	-0.121822087983308
HMDB0000208	Oxoglutaric acid	Lachnospira	-0.128320240413429
HMDB0000208	Oxoglutaric acid	Dysosmobacter	-0.103367088911259
HMDB0000208	Oxoglutaric acid	Faecalibacterium	-0.113183920035998
HMDB0000208	Oxoglutaric acid	Parasutterella	-0.181290912806164
HMDB0000209	Phenylacetic acid	Bifidobacterium	-0.269798873557296
HMDB0000209	Phenylacetic acid	Phocaeicola	-0.0937536329041638
HMDB0000209	Phenylacetic acid	Alistipes	0.139933893591046
HMDB0000209	Phenylacetic acid	Agathobacter	-0.149833628188125
HMDB0000209	Phenylacetic acid	Roseburia	-0.200577456324366
HMDB0000209	Phenylacetic acid	CAG-103	0.378524051245891
HMDB0000209	Phenylacetic acid	CAG-170	0.309161061859095
HMDB0000209	Phenylacetic acid	CAG-83	0.254265000740762
HMDB0000209	Phenylacetic acid	ER4	0.216166832043444
HMDB0000209	Phenylacetic acid	Evtepia	0.246177896294369
HMDB0000209	Phenylacetic acid	Faecalibacterium	-0.19188838078507
HMDB0000209	Phenylacetic acid	Ruthenibacterium	0.235474715504574
HMDB0000209	Phenylacetic acid	Veillonella	-0.225490657839593
HMDB0000209	Phenylacetic acid	Haemophilus_D	-0.513395052089856
HMDB0000210	Pantothenic acid	Prevotella	0.17002126502452
HMDB0000210	Pantothenic acid	Acetatifactor	0.110628539721974
HMDB0000210	Pantothenic acid	Acutalibacter	-0.177641837448626
HMDB0000210	Pantothenic acid	CAG-83	-0.136412425905174
HMDB0000210	Pantothenic acid	Akkermansia	-0.271488116341463
HMDB0000211	myo-Inositol	Prevotella	0.315238899592659
HMDB0000211	myo-Inositol	Acetatifactor	0.150703003130333
HMDB0000214	Ornithine	Barnesiella	-0.162136814094443
HMDB0000214	Ornithine	Butyricimonas	-0.139600570205757
HMDB0000214	Ornithine	Odoribacter	-0.260147445094338
HMDB0000214	Ornithine	Alistipes	-0.198898057824443
HMDB0000214	Ornithine	PeH17	-0.289192046851065
HMDB0000214	Ornithine	UBA11524	-0.437722527642043
HMDB0000214	Ornithine	Acetatifactor	-0.143618116928464
HMDB0000214	Ornithine	Blautia	0.190644975359442
HMDB0000214	Ornithine	Copromonas	0.103192974435525
HMDB0000214	Ornithine	Eubacterium_F	-0.159099665066439
HMDB0000214	Ornithine	Acutalibacter	-0.265884274063465
HMDB0000214	Ornithine	CAG-177	-0.364959384790397
HMDB0000214	Ornithine	Fimenecus	-0.335752778488381
HMDB0000214	Ornithine	Pseudoruminococcus_A	-0.47567392159237
HMDB0000214	Ornithine	Ruminococcus_E	-0.16767764060303
HMDB0000214	Ornithine	CAG-103	-0.248071732231821
HMDB0000214	Ornithine	CAG-170	-0.466572812871029
HMDB0000214	Ornithine	CAG-83	-0.279680772832981
HMDB0000214	Ornithine	Dysosmobacter	-0.153804197775423
HMDB0000214	Ornithine	ER4	-0.204130684063831
HMDB0000214	Ornithine	Faecousia	-0.372796523562045
HMDB0000214	Ornithine	Ruminiclostridium_E	-0.28693620422757
HMDB0000214	Ornithine	Ruthenibacterium	-0.157455020594528
HMDB0000214	Ornithine	UBA1394	-0.332655004357657
HMDB0000214	Ornithine	Dialister	-0.149370127515554
HMDB0000214	Ornithine	Erysipelatoclostridium	0.222477884805455
HMDB0000214	Ornithine	Faecalibacillus	0.15050679459948
HMDB0000214	Ornithine	Fusobacterium_A	0.364342714621653
HMDB0000214	Ornithine	Sutterella	0.181713344655417
HMDB0000215	N-Acetyl-D-glucosamine	Collinsella	0.15724897870615
HMDB0000215	N-Acetyl-D-glucosamine	Alloprevotella	0.466288917320816
HMDB0000215	N-Acetyl-D-glucosamine	Alistipes	-0.163992717183743
HMDB0000215	N-Acetyl-D-glucosamine	Clostridium	0.52073959943792
HMDB0000215	N-Acetyl-D-glucosamine	Blautia_A	0.171058313089068
HMDB0000215	N-Acetyl-D-glucosamine	Dorea_A	0.232658808668918
HMDB0000215	N-Acetyl-D-glucosamine	Dysosmobacter	-0.166805992551688
HMDB0000215	N-Acetyl-D-glucosamine	Faecalibacillus	0.312023294322218
HMDB0000215	N-Acetyl-D-glucosamine	Parasutterella	0.40435474531685
HMDB0000216	Norepinephrine	Clostridium	-0.172160280470542
HMDB0000216	Norepinephrine	Dorea	-0.104924914811271
HMDB0000216	Norepinephrine	Eubacterium_F	0.213257745033272
HMDB0000216	Norepinephrine	Ruminococcus_B	-0.19661442378906
HMDB0000216	Norepinephrine	Fusobacterium_A	-0.187796451979929
HMDB0000216	Norepinephrine	Escherichia	-0.19453310794729
HMDB0000216	Norepinephrine	Klebsiella	-0.219739597665432
HMDB0000220	Palmitic acid	Barnesiella	0.282720528443148
HMDB0000220	Palmitic acid	Butyricimonas	0.198586841744835
HMDB0000220	Palmitic acid	Odoribacter	0.305051109420393
HMDB0000220	Palmitic acid	Alistipes	0.265150371432928
HMDB0000220	Palmitic acid	Anaerostipes	-0.179992093340037
HMDB0000220	Palmitic acid	Dysosmobacter	0.178140129282356
HMDB0000220	Palmitic acid	ER4	0.273378180671065
HMDB0000222	Palmitoylcarnitine	Phocaeicola	0.155719914585322
HMDB0000222	Palmitoylcarnitine	Barnesiella	-0.273103621336387
HMDB0000222	Palmitoylcarnitine	Alistipes	-0.249083137458661
HMDB0000222	Palmitoylcarnitine	PeH17	-0.421612407220967
HMDB0000222	Palmitoylcarnitine	Clostridium	0.390551508317997
HMDB0000222	Palmitoylcarnitine	Acetatifactor	-0.412700252679083
HMDB0000222	Palmitoylcarnitine	Anaerostipes	0.142839888170819
HMDB0000222	Palmitoylcarnitine	Blautia	0.393122826810216
HMDB0000222	Palmitoylcarnitine	Butyribacter	-0.284074712253651
HMDB0000222	Palmitoylcarnitine	Coprococcus	-0.359785968508971
HMDB0000222	Palmitoylcarnitine	Enterocloster	0.47256732952095
HMDB0000222	Palmitoylcarnitine	Eubacterium_F	-0.355205642222106
HMDB0000222	Palmitoylcarnitine	Faecalimonas	0.401359372891988
HMDB0000222	Palmitoylcarnitine	Ruminococcus_B	0.677309646887437
HMDB0000222	Palmitoylcarnitine	CAG-177	-0.455131218946089
HMDB0000222	Palmitoylcarnitine	CAG-217	-0.487363210872778
HMDB0000222	Palmitoylcarnitine	Ruminococcus_E	-0.254616484951234
HMDB0000222	Palmitoylcarnitine	CAG-170	-0.574959081464188
HMDB0000222	Palmitoylcarnitine	CAG-83	-0.408181465635997
HMDB0000222	Palmitoylcarnitine	Dysosmobacter	-0.2990187280722
HMDB0000222	Palmitoylcarnitine	ER4	-0.412382010175955
HMDB0000222	Palmitoylcarnitine	Evtepia	-0.20215342473317
HMDB0000222	Palmitoylcarnitine	Faecousia	-0.535112504231312
HMDB0000222	Palmitoylcarnitine	Onthomonas	-0.165809242947004
HMDB0000222	Palmitoylcarnitine	Gemmiger	-0.258368633580664
HMDB0000222	Palmitoylcarnitine	Ruminiclostridium_E	-0.524271237445467
HMDB0000222	Palmitoylcarnitine	Ruminococcus_C	-0.216465199470747
HMDB0000222	Palmitoylcarnitine	Ruminococcus_D	-0.262260557300426
HMDB0000222	Palmitoylcarnitine	CAG-269	-0.277065413700852
HMDB0000222	Palmitoylcarnitine	Veillonella	0.508806143367087
HMDB0000222	Palmitoylcarnitine	Escherichia	0.436585978332827
HMDB0000222	Palmitoylcarnitine	Haemophilus_D	0.306107005516004
HMDB0000226	Orotic acid	Bifidobacterium	0.262347139693217
HMDB0000226	Orotic acid	Collinsella	0.160509811895096
HMDB0000226	Orotic acid	Anaerobutyricum	0.124094730654013
HMDB0000226	Orotic acid	Dorea	0.136006189649798
HMDB0000226	Orotic acid	UMGS1375	0.21779734045257
HMDB0000226	Orotic acid	Ruminococcus_E	0.183595828498645
HMDB0000226	Orotic acid	Dialister	0.181837383392768
HMDB0000227	Mevalonic acid	Bacteroides	0.139167189975758
HMDB0000227	Mevalonic acid	Roseburia	0.185435559028472
HMDB0000227	Mevalonic acid	Ruminococcus_B	0.507439401844738
HMDB0000227	Mevalonic acid	CAG-177	-0.460757161466707
HMDB0000227	Mevalonic acid	Ruminococcus_E	-0.240628194572717
HMDB0000227	Mevalonic acid	CAG-83	-0.285686650288821
HMDB0000227	Mevalonic acid	Sutterella	0.282109338298566
HMDB0000235	Thiamine	Phocaeicola	-0.0695293227185697
HMDB0000235	Thiamine	Blautia	-0.166725966312938
HMDB0000235	Thiamine	Enterocloster	-0.174320447465237
HMDB0000235	Thiamine	Eubacterium_F	0.148354165166832
HMDB0000235	Thiamine	CAG-83	0.162247855219186
HMDB0000235	Thiamine	Ruminococcus_C	0.144261410685823
HMDB0000237	Propionic acid	Alistipes	-0.130711624655831
HMDB0000237	Propionic acid	Eubacterium_F	-0.145155230368276
HMDB0000237	Propionic acid	CAG-170	-0.220610270262337
HMDB0000237	Propionic acid	CAG-83	-0.145150443010548
HMDB0000237	Propionic acid	Dysosmobacter	-0.0790058362011294
HMDB0000237	Propionic acid	ER4	-0.142262682387187
HMDB0000237	Propionic acid	Faecousia	-0.169484154861415
HMDB0000237	Propionic acid	Megamonas	0.348094360037689
HMDB0000239	Pyridoxine	Anaerobutyricum	-0.101367055028399
HMDB0000239	Pyridoxine	Eubacterium_I	-0.105163949894555
HMDB0000243	Pyruvic acid	Bariatricus	0.169465593411057
HMDB0000243	Pyruvic acid	Faecalibacillus	0.168662355175366
HMDB0000243	Pyruvic acid	Haemophilus_D	0.275423153034176
HMDB0000244	Riboflavin	Dialister	0.125265886876925
HMDB0000245	Porphobilinogen	UMGS1375	-0.137211534587121
HMDB0000247	Sorbitol	Butyricimonas	-0.192213640505632
HMDB0000247	Sorbitol	Odoribacter	-0.230405777262544
HMDB0000247	Sorbitol	Clostridium	0.712422677004337
HMDB0000247	Sorbitol	Lachnospira	0.178274986613194
HMDB0000247	Sorbitol	Ruminococcus_B	0.463429588892341
HMDB0000247	Sorbitol	CAG-177	-0.411896004138646
HMDB0000247	Sorbitol	Fimivicinus	-0.484265634018322
HMDB0000247	Sorbitol	CAG-170	-0.289313953250632
HMDB0000247	Sorbitol	CAG-83	-0.344335225718642
HMDB0000247	Sorbitol	Dysosmobacter	-0.198317235963534
HMDB0000247	Sorbitol	ER4	-0.2631440165573
HMDB0000247	Sorbitol	Evtepia	-0.218751192471091
HMDB0000247	Sorbitol	Lawsonibacter	-0.14665572450161
HMDB0000247	Sorbitol	Veillonella	0.365369642113797
HMDB0000247	Sorbitol	Escherichia	0.41847956925546
HMDB0000247	Sorbitol	Klebsiella	0.634383211437436
HMDB0000251	Taurine	Bifidobacterium	0.192039655405474
HMDB0000251	Taurine	Barnesiella	-0.392677464388135
HMDB0000251	Taurine	Butyricimonas	-0.282995085820997
HMDB0000251	Taurine	Odoribacter	-0.312040770723155
HMDB0000251	Taurine	Alistipes	-0.292003074676459
HMDB0000251	Taurine	Cryptobacteroides	-0.384219970974407
HMDB0000251	Taurine	Bilophila	-0.20270323939584
HMDB0000251	Taurine	PeH17	-0.573985083491833
HMDB0000251	Taurine	UBA11524	-0.258975389737204
HMDB0000251	Taurine	Clostridium	0.305785010032135
HMDB0000251	Taurine	Acetatifactor	-0.143173136551319
HMDB0000251	Taurine	Blautia	0.191242460791991
HMDB0000251	Taurine	CAG-127	-0.321557221184292
HMDB0000251	Taurine	Eisenbergiella	-0.186163416784427
HMDB0000251	Taurine	Eubacterium_F	-0.278223124797435
HMDB0000251	Taurine	Faecalimonas	0.307656779492185
HMDB0000251	Taurine	KLE1615	-0.152705522206297
HMDB0000251	Taurine	Roseburia	0.138858872749618
HMDB0000251	Taurine	Ruminococcus_B	0.327324005301205
HMDB0000251	Taurine	Acutalibacter	-0.384440413869868
HMDB0000251	Taurine	CAG-177	-0.374844910882406
HMDB0000251	Taurine	Clostridium_A	-0.379738024938523
HMDB0000251	Taurine	Ruminococcus_E	-0.225471082746968
HMDB0000251	Taurine	CAG-103	-0.39848872837803
HMDB0000251	Taurine	CAG-170	-0.509736685528316
HMDB0000251	Taurine	CAG-83	-0.443019495989381
HMDB0000251	Taurine	Dysosmobacter	-0.236798132112073
HMDB0000251	Taurine	ER4	-0.260367342331573
HMDB0000251	Taurine	Evtepia	-0.242697291250491
HMDB0000251	Taurine	Faecousia	-0.395315311234702
HMDB0000251	Taurine	Lawsonibacter	-0.127808329352043
HMDB0000251	Taurine	Ruminiclostridium_E	-0.307666120945116
HMDB0000251	Taurine	Ruminococcus_C	-0.218425344962058
HMDB0000251	Taurine	Ruminococcus_D	-0.1779706078565
HMDB0000251	Taurine	Ruthenibacterium	-0.199283293787664
HMDB0000251	Taurine	UBA1394	-0.296415184511356
HMDB0000251	Taurine	CAG-269	-0.209989242297009
HMDB0000251	Taurine	Veillonella	0.312321769107442
HMDB0000251	Taurine	Streptococcus	0.167357297747925
HMDB0000251	Taurine	Haemophilus_D	0.333983312806402
HMDB0000251	Taurine	Akkermansia	-0.388358499255653
HMDB0000252	Sphingosine	PeH17	-0.388234748447912
HMDB0000252	Sphingosine	Acetatifactor	-0.186251315312406
HMDB0000252	Sphingosine	Blautia	0.304937664418509
HMDB0000252	Sphingosine	Clostridium_Q	0.253954249827741
HMDB0000252	Sphingosine	Enterocloster	0.229812270074884
HMDB0000252	Sphingosine	Eubacterium_F	-0.280662710298428
HMDB0000252	Sphingosine	Faecalimonas	0.408293069936127
HMDB0000252	Sphingosine	Ruminococcus_B	0.332032844376157
HMDB0000252	Sphingosine	Acutalibacter	-0.354228380707619
HMDB0000252	Sphingosine	CAG-177	-0.507667960254566
HMDB0000252	Sphingosine	Fimenecus	-0.754127659615599
HMDB0000252	Sphingosine	CAG-170	-0.677626283453235
HMDB0000252	Sphingosine	CAG-83	-0.427161537944388
HMDB0000252	Sphingosine	Dysosmobacter	-0.136889418946971
HMDB0000252	Sphingosine	ER4	-0.221773434785423
HMDB0000252	Sphingosine	Faecousia	-0.561038825717237
HMDB0000252	Sphingosine	Flavonifractor	0.244431750817681
HMDB0000252	Sphingosine	Ruminiclostridium_E	-0.292891928594724
HMDB0000252	Sphingosine	Erysipelatoclostridium	0.271392374928862
HMDB0000252	Sphingosine	Akkermansia	-0.381133735934669
HMDB0000254	Succinic acid	Butyricimonas	-0.124285302162639
HMDB0000254	Succinic acid	Alistipes	-0.172883636028139
HMDB0000254	Succinic acid	PeH17	-0.251060274034841
HMDB0000254	Succinic acid	Clostridium	0.24852133608919
HMDB0000254	Succinic acid	Agathobacter	0.14056594295561
HMDB0000254	Succinic acid	Anaerostipes	0.238776232684101
HMDB0000254	Succinic acid	Blautia	0.209417982098281
HMDB0000254	Succinic acid	Copromonas	0.118742264831983
HMDB0000254	Succinic acid	Eubacterium_I	0.136801748944301
HMDB0000254	Succinic acid	Ruminococcus_B	0.419484586631066
HMDB0000254	Succinic acid	UMGS1375	0.209258253694766
HMDB0000254	Succinic acid	Acutalibacter	-0.277914982503529
HMDB0000254	Succinic acid	CAG-177	-0.486770145145405
HMDB0000254	Succinic acid	Fimivicinus	-0.3282600334444
HMDB0000254	Succinic acid	Ruminococcus_E	-0.159168319179586
HMDB0000254	Succinic acid	CAG-103	-0.228906966391576
HMDB0000254	Succinic acid	CAG-170	-0.243044876387113
HMDB0000254	Succinic acid	CAG-83	-0.345152762532564
HMDB0000254	Succinic acid	Dysosmobacter	-0.151485310143727
HMDB0000254	Succinic acid	ER4	-0.250325898269049
HMDB0000254	Succinic acid	Evtepia	-0.146409829968786
HMDB0000254	Succinic acid	Faecousia	-0.223327580743629
HMDB0000254	Succinic acid	Lawsonibacter	-0.118994645034654
HMDB0000254	Succinic acid	Ruminococcus_C	-0.169953368280611
HMDB0000254	Succinic acid	Ruthenibacterium	-0.22936310113856
HMDB0000254	Succinic acid	Dialister	0.140845275961462
HMDB0000254	Succinic acid	Erysipelatoclostridium	0.209956599149932
HMDB0000254	Succinic acid	Faecalibacillus	0.234971380695171
HMDB0000254	Succinic acid	Sutterella	0.187354697195983
HMDB0000259	Serotonin	Anaerobutyricum	0.0986864084255304
HMDB0000259	Serotonin	Blautia_A	0.0912599844414958
HMDB0000259	Serotonin	CAG-317	0.121177270448479
HMDB0000259	Serotonin	Dorea	0.0962691614333583
HMDB0000259	Serotonin	Erysipelatoclostridium	0.114053264177546
HMDB0000262	Thymine	Collinsella	0.153167662150489
HMDB0000262	Thymine	Eggerthella	0.143674528290589
HMDB0000262	Thymine	Anaerobutyricum	0.101017123937087
HMDB0000262	Thymine	Choladocola	-0.11019138853591
HMDB0000262	Thymine	Dorea	0.125394009146396
HMDB0000262	Thymine	Dorea_A	0.116602883717245
HMDB0000262	Thymine	Lachnospira	-0.119927403870404
HMDB0000262	Thymine	Oliverpabstia	0.103058510930006
HMDB0000262	Thymine	Dysosmobacter	-0.114452645204851
HMDB0000262	Thymine	Erysipelatoclostridium	0.192777182755362
HMDB0000267	Pyroglutamic acid	Blautia	0.187251218220803
HMDB0000267	Pyroglutamic acid	Faecalimonas	0.332906105923939
HMDB0000267	Pyroglutamic acid	Dysosmobacter	-0.113980458580506
HMDB0000269	Sphinganine	Bacteroides	0.13011312837561
HMDB0000269	Sphinganine	Parabacteroides	0.188619926842509
HMDB0000269	Sphinganine	Bilophila	0.312817833110155
HMDB0000269	Sphinganine	Clostridium	-0.472579980601531
HMDB0000269	Sphinganine	Anaerotignum	0.176425157381541
HMDB0000269	Sphinganine	Butyribacter	-0.207169303497888
HMDB0000269	Sphinganine	Eubacterium_F	-0.220972970255149
HMDB0000269	Sphinganine	Mediterraneibacter	0.169597731853509
HMDB0000269	Sphinganine	Clostridium_A	0.314245535096046
HMDB0000269	Sphinganine	Fimenecus	-0.642280098958435
HMDB0000269	Sphinganine	CAG-83	-0.315299681169365
HMDB0000269	Sphinganine	Evtepia	0.239413806722133
HMDB0000269	Sphinganine	Lawsonibacter	0.128677684709997
HMDB0000269	Sphinganine	Faecalibacterium	-0.145819843934355
HMDB0000269	Sphinganine	Gemmiger	-0.155202562821329
HMDB0000269	Sphinganine	Haemophilus_D	-0.359963906083905
HMDB0000271	Sarcosine	Alloprevotella	0.476885363347323
HMDB0000271	Sarcosine	Odoribacter	-0.247328568574317
HMDB0000271	Sarcosine	Alistipes	-0.328282544644533
HMDB0000271	Sarcosine	PeH17	-0.61173101928783
HMDB0000271	Sarcosine	UBA11524	-0.417004596890565
HMDB0000271	Sarcosine	Clostridium	0.383716729089518
HMDB0000271	Sarcosine	Anaerostipes	0.138267517022997
HMDB0000271	Sarcosine	Blautia_A	0.190495572619981
HMDB0000271	Sarcosine	Butyribacter	-0.253951299689957
HMDB0000271	Sarcosine	CAG-127	-0.454361534230126
HMDB0000271	Sarcosine	Copromonas	0.147614839183315
HMDB0000271	Sarcosine	Fimenecus	-0.446198397373479
HMDB0000271	Sarcosine	CAG-103	-0.394073684695959
HMDB0000271	Sarcosine	CAG-170	-0.626514609023913
HMDB0000271	Sarcosine	CAG-83	-0.557569944863579
HMDB0000271	Sarcosine	Dysosmobacter	-0.283677386620332
HMDB0000271	Sarcosine	ER4	-0.378128152412361
HMDB0000271	Sarcosine	Faecousia	-0.430943539415055
HMDB0000271	Sarcosine	Ruthenibacterium	-0.341605504954184
HMDB0000271	Sarcosine	CAG-269	-0.562182414964562
HMDB0000271	Sarcosine	Faecalibacillus	0.170131438876707
HMDB0000271	Sarcosine	Haemophilus_D	0.348958627125917
HMDB0000271	Sarcosine	Akkermansia	-0.515962399132919
HMDB0000272	Phosphoserine	Bifidobacterium	-0.112974081374781
HMDB0000272	Phosphoserine	Bilophila	0.0824132428605911
HMDB0000272	Phosphoserine	Lachnospira	-0.0989087107657006
HMDB0000272	Phosphoserine	Mediterraneibacter	0.129753689240048
HMDB0000272	Phosphoserine	CAG-170	-0.160951271522284
HMDB0000273	Thymidine	Copromonas	-0.0684005771633078
HMDB0000279	Saccharopine	Alistipes	0.107683926928781
HMDB0000279	Saccharopine	Cryptobacteroides	0.333893466250273
HMDB0000279	Saccharopine	PeH17	0.58434840478713
HMDB0000279	Saccharopine	UBA11524	0.450568374629891
HMDB0000279	Saccharopine	Anaerotignum	-0.135185389364233
HMDB0000279	Saccharopine	CAG-127	0.374827565611913
HMDB0000279	Saccharopine	Coprococcus	0.212188331585236
HMDB0000279	Saccharopine	Mediterraneibacter	-0.135078760644574
HMDB0000279	Saccharopine	CAG-177	0.352741629102042
HMDB0000279	Saccharopine	Pseudoruminococcus_A	0.3894888613547
HMDB0000279	Saccharopine	CAG-103	0.173393900151444
HMDB0000279	Saccharopine	CAG-170	0.583901067479323
HMDB0000279	Saccharopine	CAG-83	0.297426686294563
HMDB0000279	Saccharopine	ER4	0.227732682380736
HMDB0000279	Saccharopine	Ruminiclostridium_E	0.321374867384307
HMDB0000279	Saccharopine	Ruminococcus_C	0.146220164649421
HMDB0000279	Saccharopine	Ruminococcus_D	0.144414142257204
HMDB0000279	Saccharopine	UBA1394	0.20367314709129
HMDB0000279	Saccharopine	CAG-269	0.338159177058573
HMDB0000279	Saccharopine	Akkermansia	0.22546798220255
HMDB0000286	Uridine diphosphate glucose	Collinsella	0.160125097522733
HMDB0000286	Uridine diphosphate glucose	Phocaeicola	0.101009683513169
HMDB0000286	Uridine diphosphate glucose	Alistipes	-0.100408438528025
HMDB0000286	Uridine diphosphate glucose	Clostridium_Q	0.163951290106403
HMDB0000286	Uridine diphosphate glucose	Enterocloster	0.112448986493076
HMDB0000286	Uridine diphosphate glucose	Faecalimonas	0.248760613121524
HMDB0000286	Uridine diphosphate glucose	Roseburia	0.111509420932529
HMDB0000286	Uridine diphosphate glucose	CAG-83	-0.127447493778333
HMDB0000286	Uridine diphosphate glucose	Dysosmobacter	-0.0822694020634592
HMDB0000286	Uridine diphosphate glucose	UBA1394	-0.227169119605754
HMDB0000286	Uridine diphosphate glucose	Acidaminococcus	0.27197204773847
HMDB0000286	Uridine diphosphate glucose	Sutterella	0.141360467106606
HMDB0000288	Uridine 5'-monophosphate	Prevotella	0.200425305641809
HMDB0000288	Uridine 5'-monophosphate	Clostridium_Q	0.108474765785839
HMDB0000288	Uridine 5'-monophosphate	Megamonas	0.368935048875389
HMDB0000289	Uric acid	Eggerthella	0.128026937129725
HMDB0000289	Uric acid	Blautia	0.120527726942429
HMDB0000289	Uric acid	Butyribacter	-0.128007456010828
HMDB0000289	Uric acid	Dorea_A	0.0965372288718428
HMDB0000289	Uric acid	Eisenbergiella	0.107265542812587
HMDB0000289	Uric acid	Lachnospira	-0.10187149336278
HMDB0000289	Uric acid	Roseburia	-0.116393075561812
HMDB0000289	Uric acid	Dysosmobacter	-0.0784005720016359
HMDB0000290	Uridine diphosphate-N-acetylglucosamine	Alistipes	-0.160295366348853
HMDB0000290	Uridine diphosphate-N-acetylglucosamine	Anaerotignum	-0.12442474889491
HMDB0000290	Uridine diphosphate-N-acetylglucosamine	Agathobacter	0.136737826348483
HMDB0000290	Uridine diphosphate-N-acetylglucosamine	Roseburia	0.143402977570924
HMDB0000290	Uridine diphosphate-N-acetylglucosamine	CAG-83	-0.241878485352075
HMDB0000290	Uridine diphosphate-N-acetylglucosamine	Dysosmobacter	-0.132997880387105
HMDB0000290	Uridine diphosphate-N-acetylglucosamine	Lawsonibacter	-0.0929895170708427
HMDB0000290	Uridine diphosphate-N-acetylglucosamine	Ruminiclostridium_E	-0.316628681787609
HMDB0000290	Uridine diphosphate-N-acetylglucosamine	Ruthenibacterium	-0.233800415480103
HMDB0000290	Uridine diphosphate-N-acetylglucosamine	Megamonas	0.211734013756269
HMDB0000290	Uridine diphosphate-N-acetylglucosamine	Sutterella	0.128613601652858
HMDB0000291	Vanillylmandelic acid	Clostridium_Q	0.120211552077211
HMDB0000291	Vanillylmandelic acid	CAG-103	-0.140904802430116
HMDB0000292	Xanthine	Anaerobutyricum	0.0879438536488801
HMDB0000292	Xanthine	Bariatricus	0.102108586022933
HMDB0000292	Xanthine	Dorea	0.161489275909846
HMDB0000292	Xanthine	Dorea_A	0.0948294904195445
HMDB0000292	Xanthine	Lachnospira	-0.083352968637871
HMDB0000294	Urea	Dorea_A	0.187898923058954
HMDB0000294	Urea	Faecalimonas	0.330563688417973
HMDB0000294	Urea	Ruminococcus_B	0.259685891338491
HMDB0000294	Urea	Erysipelatoclostridium	0.194329439346094
HMDB0000295	Uridine 5'-diphosphate	Paraprevotella	0.138966924972921
HMDB0000295	Uridine 5'-diphosphate	Phocaeicola	0.0891150793823709
HMDB0000295	Uridine 5'-diphosphate	Anaerostipes	-0.10416358259762
HMDB0000295	Uridine 5'-diphosphate	Clostridium_Q	0.128158771718257
HMDB0000295	Uridine 5'-diphosphate	Fimenecus	-0.140870216331476
HMDB0000295	Uridine 5'-diphosphate	Sutterella	0.0994631764792004
HMDB0000296	Uridine	Barnesiella	-0.154499112447309
HMDB0000296	Uridine	Odoribacter	-0.163174522945028
HMDB0000296	Uridine	Alistipes	-0.112029655710264
HMDB0000296	Uridine	PeH17	-0.288847343819558
HMDB0000296	Uridine	Clostridium	0.204997706876917
HMDB0000296	Uridine	CAG-83	-0.150991637581605
HMDB0000296	Uridine	ER4	-0.148188894378343
HMDB0000296	Uridine	Akkermansia	-0.363433186527682
HMDB0000299	Xanthosine	Dialister	-0.151034864354776
HMDB0000300	Uracil	Bariatricus	0.15544157312407
HMDB0000300	Uracil	Dorea	0.186801267231168
HMDB0000300	Uracil	Dysosmobacter	-0.101682798108083
HMDB0000301	Urocanic acid	Bacteroides	-0.0793667080045392
HMDB0000301	Urocanic acid	Paraprevotella	-0.157970492548788
HMDB0000301	Urocanic acid	Phocaeicola	-0.11797180084362
HMDB0000301	Urocanic acid	Dorea	0.115817523821084
HMDB0000301	Urocanic acid	Lachnospira	-0.0979415187549697
HMDB0000301	Urocanic acid	Roseburia	-0.116965723759549
HMDB0000301	Urocanic acid	Eubacterium_R	0.177240118971963
HMDB0000301	Urocanic acid	Acidaminococcus	-0.315495423520036
HMDB0000301	Urocanic acid	Megamonas	-0.319825572349169
HMDB0000301	Urocanic acid	Fusobacterium_A	-0.416625242136266
HMDB0000301	Urocanic acid	Sutterella	-0.179325081226663
HMDB0000303	Tryptamine	Collinsella	0.0920746886731005
HMDB0000303	Tryptamine	Eggerthella	0.134949613232612
HMDB0000303	Tryptamine	Bacteroides	0.0472809174043941
HMDB0000303	Tryptamine	Phocaeicola	0.0630719256417748
HMDB0000303	Tryptamine	Bilophila	0.0712655798519946
HMDB0000303	Tryptamine	UBA11524	-0.139316927579347
HMDB0000303	Tryptamine	Anaerotignum	0.0915923650668227
HMDB0000303	Tryptamine	Acetatifactor	-0.097397691872136
HMDB0000303	Tryptamine	Anaerobutyricum	0.0692541684389614
HMDB0000303	Tryptamine	Anaerostipes	0.115069261258355
HMDB0000303	Tryptamine	Blautia	0.28976637900393
HMDB0000303	Tryptamine	Blautia_A	0.106207966709389
HMDB0000303	Tryptamine	CAG-317	0.115308284003611
HMDB0000303	Tryptamine	Choladocola	-0.116739533310323
HMDB0000303	Tryptamine	Clostridium_Q	0.100480274531306
HMDB0000303	Tryptamine	Enterocloster	0.137489921387946
HMDB0000303	Tryptamine	Faecalimonas	0.257230643620911
HMDB0000303	Tryptamine	KLE1615	-0.058373854745913
HMDB0000303	Tryptamine	Mediterraneibacter	0.0839793866666452
HMDB0000303	Tryptamine	Ruminococcus_B	0.284347936438086
HMDB0000303	Tryptamine	CAG-83	-0.068813322671177
HMDB0000303	Tryptamine	ER4	-0.0746236368678754
HMDB0000303	Tryptamine	Flavonifractor	0.12887934618619
HMDB0000303	Tryptamine	Lawsonibacter	0.0650338262770196
HMDB0000303	Tryptamine	Faecalibacterium	-0.045681676364176
HMDB0000303	Tryptamine	Erysipelatoclostridium	0.2584865141937
HMDB0000303	Tryptamine	Streptococcus	0.157940057071457
HMDB0000303	Tryptamine	Fusobacterium_A	0.204931012064145
HMDB0000303	Tryptamine	Sutterella	0.128298694554531
HMDB0000306	Tyramine	Eggerthella	0.197102155745642
HMDB0000306	Tyramine	Bacteroides	0.121356619126435
HMDB0000306	Tyramine	Phocaeicola	0.108661633103738
HMDB0000306	Tyramine	Parabacteroides	0.135475635962334
HMDB0000306	Tyramine	PeH17	-0.241447453713535
HMDB0000306	Tyramine	Agathobacter	0.0986815444463783
HMDB0000306	Tyramine	Blautia	0.304506059336867
HMDB0000306	Tyramine	Clostridium_Q	0.130284245956202
HMDB0000306	Tyramine	Enterocloster	0.231770581627407
HMDB0000306	Tyramine	Faecalimonas	0.488440300949381
HMDB0000306	Tyramine	Roseburia	0.147722169198174
HMDB0000306	Tyramine	Ruminococcus_B	0.463597228241763
HMDB0000306	Tyramine	Pseudoruminococcus_A	-0.674414238044489
HMDB0000306	Tyramine	CAG-83	-0.176472336806216
HMDB0000306	Tyramine	Flavonifractor	0.171001737747046
HMDB0000306	Tyramine	Lawsonibacter	0.129960061628448
HMDB0000306	Tyramine	Megamonas	0.434795743206591
HMDB0000306	Tyramine	Dialister	0.196598240494728
HMDB0000306	Tyramine	Veillonella	0.322418685630414
HMDB0000306	Tyramine	Erysipelatoclostridium	0.176928536990923
HMDB0000306	Tyramine	Fusobacterium_A	0.50917361945896
HMDB0000306	Tyramine	Sutterella	0.14632137161586
HMDB0000317	2-Hydroxy-3-methylpentanoic acid	Butyricimonas	-0.204584265551241
HMDB0000317	2-Hydroxy-3-methylpentanoic acid	Odoribacter	-0.296752823427535
HMDB0000317	2-Hydroxy-3-methylpentanoic acid	Alistipes	-0.157472299825853
HMDB0000317	2-Hydroxy-3-methylpentanoic acid	Blautia	0.230745550705267
HMDB0000317	2-Hydroxy-3-methylpentanoic acid	Enterocloster	0.316712494555103
HMDB0000317	2-Hydroxy-3-methylpentanoic acid	Ruminococcus_B	0.425998704986566
HMDB0000317	2-Hydroxy-3-methylpentanoic acid	Ruminococcus_E	-0.182009115789958
HMDB0000317	2-Hydroxy-3-methylpentanoic acid	CAG-83	-0.187841751759191
HMDB0000317	2-Hydroxy-3-methylpentanoic acid	Dysosmobacter	-0.112268690380412
HMDB0000317	2-Hydroxy-3-methylpentanoic acid	ER4	-0.17547625349322
HMDB0000317	2-Hydroxy-3-methylpentanoic acid	UBA1394	-0.340276606806433
HMDB0000317	2-Hydroxy-3-methylpentanoic acid	Sutterella	0.301757175065516
HMDB0000318	3,4-Dihydroxyphenylglycol	Streptococcus	-0.186246476471434
HMDB0000355	3-Hydroxymethylglutaric acid	CAG-127	-0.197717353955419
HMDB0000355	3-Hydroxymethylglutaric acid	Ruminococcus_B	0.235234765747322
HMDB0000355	3-Hydroxymethylglutaric acid	CAG-170	-0.198578717894805
HMDB0000355	3-Hydroxymethylglutaric acid	CAG-83	-0.142799205362966
HMDB0000391	7-Ketodeoxycholic acid	Bacteroides	0.174023373053985
HMDB0000391	7-Ketodeoxycholic acid	Phocaeicola	0.202962997759614
HMDB0000391	7-Ketodeoxycholic acid	Parabacteroides	0.15737183913173
HMDB0000391	7-Ketodeoxycholic acid	PeH17	-0.594123437873642
HMDB0000391	7-Ketodeoxycholic acid	Clostridium	0.313659854188157
HMDB0000391	7-Ketodeoxycholic acid	Agathobacter	0.117830661808905
HMDB0000391	7-Ketodeoxycholic acid	Anaerostipes	0.179989282713314
HMDB0000391	7-Ketodeoxycholic acid	Blautia	0.351238995059801
HMDB0000391	7-Ketodeoxycholic acid	Copromonas	0.161760951963825
HMDB0000391	7-Ketodeoxycholic acid	Enterocloster	0.550863390955715
HMDB0000391	7-Ketodeoxycholic acid	Eubacterium_I	0.181007804726157
HMDB0000391	7-Ketodeoxycholic acid	Faecalimonas	0.673058178030613
HMDB0000391	7-Ketodeoxycholic acid	Fusicatenibacter	0.138519322061103
HMDB0000391	7-Ketodeoxycholic acid	Roseburia	0.208717336168324
HMDB0000391	7-Ketodeoxycholic acid	Ruminococcus_B	0.479449832656287
HMDB0000391	7-Ketodeoxycholic acid	CAG-170	-0.380229249475638
HMDB0000391	7-Ketodeoxycholic acid	CAG-83	-0.27836555320482
HMDB0000391	7-Ketodeoxycholic acid	ER4	-0.217869580897349
HMDB0000391	7-Ketodeoxycholic acid	Flavonifractor	0.334329717659967
HMDB0000391	7-Ketodeoxycholic acid	Ruminococcus_D	-0.18992951457947
HMDB0000391	7-Ketodeoxycholic acid	Erysipelatoclostridium	0.257780520596675
HMDB0000391	7-Ketodeoxycholic acid	Sutterella	0.270844163963587
HMDB0000402	2-Isopropylmalic acid	Prevotella	0.146152116111359
HMDB0000402	2-Isopropylmalic acid	Barnesiella	-0.120788486483537
HMDB0000402	2-Isopropylmalic acid	Alistipes	-0.124076569718722
HMDB0000402	2-Isopropylmalic acid	PeH17	-0.279364917357139
HMDB0000402	2-Isopropylmalic acid	Clostridium	0.275751466532782
HMDB0000402	2-Isopropylmalic acid	CAG-127	-0.20306271778325
HMDB0000402	2-Isopropylmalic acid	Lachnospira	0.108789431679494
HMDB0000402	2-Isopropylmalic acid	Roseburia	0.142425502834444
HMDB0000402	2-Isopropylmalic acid	CAG-103	-0.17120477651824
HMDB0000402	2-Isopropylmalic acid	CAG-83	-0.145120398459025
HMDB0000402	2-Isopropylmalic acid	Dysosmobacter	-0.0768971665965212
HMDB0000402	2-Isopropylmalic acid	ER4	-0.115575948192234
HMDB0000402	2-Isopropylmalic acid	Faecalibacterium	0.0668466273736423
HMDB0000407	2-Hydroxy-3-methylbutyric acid	Butyricimonas	-0.219341134107157
HMDB0000407	2-Hydroxy-3-methylbutyric acid	Odoribacter	-0.249537333503635
HMDB0000407	2-Hydroxy-3-methylbutyric acid	Alistipes	-0.178640539253611
HMDB0000407	2-Hydroxy-3-methylbutyric acid	Blautia	0.365803097590154
HMDB0000407	2-Hydroxy-3-methylbutyric acid	Copromonas	0.200091365963813
HMDB0000407	2-Hydroxy-3-methylbutyric acid	Enterocloster	0.494354214788165
HMDB0000407	2-Hydroxy-3-methylbutyric acid	Roseburia	0.296013666490711
HMDB0000407	2-Hydroxy-3-methylbutyric acid	Ruminococcus_B	0.658512589477711
HMDB0000407	2-Hydroxy-3-methylbutyric acid	CAG-177	-0.366683026559451
HMDB0000407	2-Hydroxy-3-methylbutyric acid	Ruminococcus_E	-0.206932215145265
HMDB0000407	2-Hydroxy-3-methylbutyric acid	CAG-83	-0.316615010385377
HMDB0000407	2-Hydroxy-3-methylbutyric acid	Dysosmobacter	-0.140337636233769
HMDB0000407	2-Hydroxy-3-methylbutyric acid	ER4	-0.203767162376048
HMDB0000407	2-Hydroxy-3-methylbutyric acid	UBA1394	-0.313947729795528
HMDB0000407	2-Hydroxy-3-methylbutyric acid	Sutterella	0.434576327832102
HMDB0000426	Citramalic acid	Enterocloster	0.117602537627762
HMDB0000426	Citramalic acid	CAG-103	-0.184754219168123
HMDB0000426	Citramalic acid	Acidaminococcus	0.257758098450035
HMDB0000426	Citramalic acid	Veillonella	0.2376760457555
HMDB0000448	Adipic acid	Phocaeicola	-0.125480269811981
HMDB0000448	Adipic acid	Alistipes	0.13774969274413
HMDB0000448	Adipic acid	UBA11524	0.28143174658153
HMDB0000448	Adipic acid	Clostridium	-0.222275119445674
HMDB0000448	Adipic acid	Anaerostipes	-0.123329146336101
HMDB0000448	Adipic acid	Blautia	-0.20332841411143
HMDB0000448	Adipic acid	Blautia_A	-0.0966160988252948
HMDB0000448	Adipic acid	Copromonas	-0.0798005698446096
HMDB0000448	Adipic acid	Enterocloster	-0.153945512064696
HMDB0000448	Adipic acid	Faecalimonas	-0.415117506531655
HMDB0000448	Adipic acid	Roseburia	-0.130675508648742
HMDB0000448	Adipic acid	Ruminococcus_B	-0.378328644123839
HMDB0000448	Adipic acid	Eubacterium_R	0.149898942569331
HMDB0000448	Adipic acid	CAG-170	0.255982009865987
HMDB0000448	Adipic acid	CAG-83	0.156498309982472
HMDB0000448	Adipic acid	ER4	0.118210886066087
HMDB0000448	Adipic acid	Faecousia	0.210974664766008
HMDB0000448	Adipic acid	Ruminococcus_C	0.132434495216211
HMDB0000448	Adipic acid	Veillonella	-0.35957685360267
HMDB0000448	Adipic acid	Erysipelatoclostridium	-0.187147184793286
HMDB0000448	Adipic acid	Streptococcus	-0.222375682154132
HMDB0000448	Adipic acid	Fusobacterium_A	-0.387651772403132
HMDB0000448	Adipic acid	Sutterella	-0.091651414699299
HMDB0000448	Adipic acid	Escherichia	-0.279382109942125
HMDB0000448	Adipic acid	Klebsiella	-0.415124057105347
HMDB0000448	Adipic acid	Haemophilus_D	-0.433599428593337
HMDB0000450	5-Hydroxylysine	Phocaeicola	0.130537028787917
HMDB0000450	5-Hydroxylysine	Barnesiella	-0.2798122314881
HMDB0000450	5-Hydroxylysine	Butyricimonas	-0.196666820469949
HMDB0000450	5-Hydroxylysine	Odoribacter	-0.307788421408266
HMDB0000450	5-Hydroxylysine	Alistipes	-0.142464686882122
HMDB0000450	5-Hydroxylysine	PeH17	-0.524714778927913
HMDB0000450	5-Hydroxylysine	Clostridium	0.487965591343781
HMDB0000450	5-Hydroxylysine	Anaerobutyricum	-0.115457854939134
HMDB0000450	5-Hydroxylysine	Blautia	0.237458704953939
HMDB0000450	5-Hydroxylysine	Clostridium_Q	0.21037111306816
HMDB0000450	5-Hydroxylysine	Enterocloster	0.118513524629625
HMDB0000450	5-Hydroxylysine	Faecalimonas	0.488024833840627
HMDB0000450	5-Hydroxylysine	Lachnospira	0.156334797094507
HMDB0000450	5-Hydroxylysine	Roseburia	0.220196750208691
HMDB0000450	5-Hydroxylysine	Ruminococcus_B	0.310781371607497
HMDB0000450	5-Hydroxylysine	Acutalibacter	-0.304299949553316
HMDB0000450	5-Hydroxylysine	Pseudoruminococcus_A	-0.628599438780769
HMDB0000450	5-Hydroxylysine	CAG-103	-0.297638502204607
HMDB0000450	5-Hydroxylysine	CAG-83	-0.362244490359112
HMDB0000450	5-Hydroxylysine	ER4	-0.171515728899946
HMDB0000450	5-Hydroxylysine	Evtepia	-0.177823253490786
HMDB0000450	5-Hydroxylysine	Faecousia	-0.419975187124017
HMDB0000450	5-Hydroxylysine	Scatomorpha	-0.505962745037326
HMDB0000450	5-Hydroxylysine	Ruminiclostridium_E	-0.302518776102267
HMDB0000450	5-Hydroxylysine	UBA1394	-0.324161875615691
HMDB0000450	5-Hydroxylysine	CAG-269	-0.293969235144057
HMDB0000450	5-Hydroxylysine	Acidaminococcus	0.38317534386804
HMDB0000450	5-Hydroxylysine	Veillonella	0.463395671981798
HMDB0000450	5-Hydroxylysine	Erysipelatoclostridium	0.224001954289481
HMDB0000450	5-Hydroxylysine	Fusobacterium_A	0.602969164221868
HMDB0000450	5-Hydroxylysine	Sutterella	0.16124915942122
HMDB0000450	5-Hydroxylysine	Haemophilus_D	0.325209965615837
HMDB0000452	L-alpha-Aminobutyric acid	Collinsella	0.144451437575293
HMDB0000452	L-alpha-Aminobutyric acid	Barnesiella	-0.34309685932608
HMDB0000452	L-alpha-Aminobutyric acid	Butyricimonas	-0.193741522388605
HMDB0000452	L-alpha-Aminobutyric acid	Odoribacter	-0.279534162993386
HMDB0000452	L-alpha-Aminobutyric acid	Alistipes	-0.372104879789028
HMDB0000452	L-alpha-Aminobutyric acid	UBA11524	-0.513436677486243
HMDB0000452	L-alpha-Aminobutyric acid	Anaerotignum	-0.140267481765376
HMDB0000452	L-alpha-Aminobutyric acid	Anaerostipes	0.210203844933346
HMDB0000452	L-alpha-Aminobutyric acid	Blautia	0.244515470023464
HMDB0000452	L-alpha-Aminobutyric acid	Butyribacter	-0.310855600173876
HMDB0000452	L-alpha-Aminobutyric acid	Clostridium_Q	0.171803813973772
HMDB0000452	L-alpha-Aminobutyric acid	Dorea_A	0.147598161774129
HMDB0000452	L-alpha-Aminobutyric acid	Enterocloster	0.228942834805025
HMDB0000452	L-alpha-Aminobutyric acid	Eubacterium_F	-0.262261307408031
HMDB0000452	L-alpha-Aminobutyric acid	Faecalimonas	0.330718900654511
HMDB0000452	L-alpha-Aminobutyric acid	KLE1615	-0.178306386327467
HMDB0000452	L-alpha-Aminobutyric acid	Lachnospira	-0.164816266421896
HMDB0000452	L-alpha-Aminobutyric acid	Ruminococcus_B	0.361387720368333
HMDB0000452	L-alpha-Aminobutyric acid	Acutalibacter	-0.280023349957286
HMDB0000452	L-alpha-Aminobutyric acid	CAG-177	-0.301244900632718
HMDB0000452	L-alpha-Aminobutyric acid	Fimenecus	-0.41744526404175
HMDB0000452	L-alpha-Aminobutyric acid	CAG-103	-0.230983825849472
HMDB0000452	L-alpha-Aminobutyric acid	CAG-170	-0.37248176423518
HMDB0000452	L-alpha-Aminobutyric acid	CAG-83	-0.305516515150344
HMDB0000452	L-alpha-Aminobutyric acid	Dysosmobacter	-0.307164125968708
HMDB0000452	L-alpha-Aminobutyric acid	ER4	-0.330687243566837
HMDB0000452	L-alpha-Aminobutyric acid	Faecousia	-0.38725653037756
HMDB0000452	L-alpha-Aminobutyric acid	Lawsonibacter	-0.164227223209624
HMDB0000452	L-alpha-Aminobutyric acid	Ruminiclostridium_E	-0.497032120847489
HMDB0000452	L-alpha-Aminobutyric acid	Ruthenibacterium	-0.260350187832875
HMDB0000452	L-alpha-Aminobutyric acid	Megamonas	0.495148315094564
HMDB0000452	L-alpha-Aminobutyric acid	Erysipelatoclostridium	0.269978103356997
HMDB0000452	L-alpha-Aminobutyric acid	Lactobacillus	0.401804561619055
HMDB0000452	L-alpha-Aminobutyric acid	Fusobacterium_A	0.347316064004635
HMDB0000452	L-alpha-Aminobutyric acid	Sutterella	0.215476921683615
HMDB0000452	L-alpha-Aminobutyric acid	Escherichia	0.35010969863823
HMDB0000462	Allantoin	Eubacterium_G	0.130294940094486
HMDB0000462	Allantoin	Lachnospira	0.0899255116817975
HMDB0000462	Allantoin	CAG-41	0.137054054680703
HMDB0000472	5-Hydroxy-L-tryptophan	Barnesiella	-0.334162941571269
HMDB0000472	5-Hydroxy-L-tryptophan	Alistipes	-0.252587907397353
HMDB0000472	5-Hydroxy-L-tryptophan	Anaerostipes	0.151643725078636
HMDB0000472	5-Hydroxy-L-tryptophan	Coprococcus	-0.420996932443028
HMDB0000472	5-Hydroxy-L-tryptophan	ER4	-0.237086051813827
HMDB0000479	Methylhistidine	Barnesiella	-0.212066726678043
HMDB0000479	Methylhistidine	Butyricimonas	-0.169262317406505
HMDB0000479	Methylhistidine	Odoribacter	-0.283594120422929
HMDB0000479	Methylhistidine	Alistipes	-0.199771794493631
HMDB0000479	Methylhistidine	Parabacteroides	-0.107484557399039
HMDB0000479	Methylhistidine	PeH17	-0.378787644675128
HMDB0000479	Methylhistidine	Clostridium	0.368054093056209
HMDB0000479	Methylhistidine	Acetatifactor	-0.16673767238387
HMDB0000479	Methylhistidine	CAG-127	-0.260146260813643
HMDB0000479	Methylhistidine	Clostridium_Q	0.12575684995954
HMDB0000479	Methylhistidine	Copromonas	0.123399814479695
HMDB0000479	Methylhistidine	KLE1615	-0.116670809144425
HMDB0000479	Methylhistidine	CAG-177	-0.326766800325498
HMDB0000479	Methylhistidine	Fimenecus	-0.343402324689476
HMDB0000479	Methylhistidine	Fimivicinus	-0.454190617314183
HMDB0000479	Methylhistidine	Ruminococcus_E	-0.175767522338258
HMDB0000479	Methylhistidine	CAG-103	-0.22918421362082
HMDB0000479	Methylhistidine	CAG-170	-0.419044392426751
HMDB0000479	Methylhistidine	CAG-83	-0.394445716504495
HMDB0000479	Methylhistidine	Dysosmobacter	-0.135197289893243
HMDB0000479	Methylhistidine	Evtepia	-0.183158192006029
HMDB0000479	Methylhistidine	Faecousia	-0.348492048624836
HMDB0000479	Methylhistidine	Scatomorpha	-0.459499189542419
HMDB0000479	Methylhistidine	Ruminiclostridium_E	-0.314073730463022
HMDB0000479	Methylhistidine	Ruminococcus_C	-0.171531876728854
HMDB0000479	Methylhistidine	Ruminococcus_D	-0.199353971099942
HMDB0000479	Methylhistidine	Parasutterella	0.170232457164864
HMDB0000479	Methylhistidine	Akkermansia	-0.383946209145679
HMDB0000482	Caprylic acid	Eggerthella	-0.254244170727048
HMDB0000482	Caprylic acid	Anaerostipes	-0.0962444594799334
HMDB0000482	Caprylic acid	Coprococcus	0.359693498023401
HMDB0000482	Caprylic acid	Ruminococcus_E	0.211090908838055
HMDB0000482	Caprylic acid	CAG-170	0.380115067035529
HMDB0000482	Caprylic acid	Faecousia	0.307827607241111
HMDB0000482	Caprylic acid	Ruminococcus_D	0.238435896853918
HMDB0000500	4-Hydroxybenzoic acid	UBA11524	-0.164095644229063
HMDB0000500	4-Hydroxybenzoic acid	Fimivicinus	-0.208699832187803
HMDB0000500	4-Hydroxybenzoic acid	Agathobaculum	0.197559314770134
HMDB0000500	4-Hydroxybenzoic acid	Scatomorpha	-0.172253140296685
HMDB0000506	alpha-Muricholic acid	Odoribacter	-0.231908092311747
HMDB0000506	alpha-Muricholic acid	Alistipes	-0.255608925386302
HMDB0000506	alpha-Muricholic acid	PeH17	-0.344714705423469
HMDB0000506	alpha-Muricholic acid	Clostridium	0.322638324962436
HMDB0000506	alpha-Muricholic acid	Anaerostipes	0.198385908743822
HMDB0000506	alpha-Muricholic acid	Blautia	0.520480425304039
HMDB0000506	alpha-Muricholic acid	Enterocloster	0.423450445314796
HMDB0000506	alpha-Muricholic acid	Faecalimonas	0.534670845236931
HMDB0000506	alpha-Muricholic acid	Ruminococcus_B	0.769073663183049
HMDB0000506	alpha-Muricholic acid	CAG-177	-0.449634869928385
HMDB0000506	alpha-Muricholic acid	CAG-103	-0.444367376126055
HMDB0000506	alpha-Muricholic acid	CAG-170	-0.371404532594006
HMDB0000506	alpha-Muricholic acid	CAG-83	-0.272113804966024
HMDB0000506	alpha-Muricholic acid	Dysosmobacter	-0.139768152848913
HMDB0000506	alpha-Muricholic acid	ER4	-0.307811272035997
HMDB0000506	alpha-Muricholic acid	Evtepia	-0.200533254698785
HMDB0000506	alpha-Muricholic acid	Faecousia	-0.350528883434442
HMDB0000506	alpha-Muricholic acid	Flavonifractor	0.357808588560956
HMDB0000506	alpha-Muricholic acid	Scatomorpha	-0.573176141137586
HMDB0000506	alpha-Muricholic acid	Gemmiger	-0.17083787263041
HMDB0000506	alpha-Muricholic acid	Ruminiclostridium_E	-0.357974737051788
HMDB0000506	alpha-Muricholic acid	Fusobacterium_A	0.495665199834362
HMDB0000506	alpha-Muricholic acid	Sutterella	0.304568375280765
HMDB0000510	Aminoadipic acid	Bacteroides	0.106315126413129
HMDB0000510	Aminoadipic acid	Bilophila	0.240953558908239
HMDB0000510	Aminoadipic acid	Clostridium_Q	0.22251766223182
HMDB0000510	Aminoadipic acid	Lawsonibacter	0.235971590875012
HMDB0000510	Aminoadipic acid	Erysipelatoclostridium	0.304322137789298
HMDB0000511	Capric acid	CAG-83	0.167581867447313
HMDB0000511	Capric acid	Escherichia	-0.18813648111234
HMDB0000512	N-Acetyl-L-phenylalanine	Sutterella	0.101235498641354
HMDB0000517	L-Arginine	Collinsella	-0.373178900944962
HMDB0000517	L-Arginine	Prevotella	-0.289780212357606
HMDB0000517	L-Arginine	Barnesiella	-0.275918171688924
HMDB0000517	L-Arginine	Butyricimonas	-0.175448477355514
HMDB0000517	L-Arginine	Odoribacter	-0.179433972662037
HMDB0000517	L-Arginine	Alistipes	-0.213263876758297
HMDB0000517	L-Arginine	Cryptobacteroides	-0.350216969363845
HMDB0000517	L-Arginine	PeH17	-0.377900949817266
HMDB0000517	L-Arginine	Anaerobutyricum	-0.113121850503508
HMDB0000517	L-Arginine	Bariatricus	-0.196679148693512
HMDB0000517	L-Arginine	Mediterraneibacter	-0.183393553406047
HMDB0000517	L-Arginine	UBA1417	-0.243566355783585
HMDB0000517	L-Arginine	CAG-170	-0.350878382570778
HMDB0000517	L-Arginine	CAG-83	-0.317730890992661
HMDB0000517	L-Arginine	Dysosmobacter	-0.134125650224781
HMDB0000517	L-Arginine	ER4	-0.222614859108435
HMDB0000517	L-Arginine	Evtepia	-0.150099088423887
HMDB0000517	L-Arginine	Faecousia	-0.280606750126755
HMDB0000517	L-Arginine	Ruthenibacterium	-0.235818180698715
HMDB0000517	L-Arginine	UBA1394	-0.271549044945257
HMDB0000517	L-Arginine	Phascolarctobacterium_A	-0.214896010949017
HMDB0000517	L-Arginine	Erysipelatoclostridium	0.304163575309919
HMDB0000517	L-Arginine	Holdemanella	-0.401081867899568
HMDB0000517	L-Arginine	Akkermansia	-0.360846313637334
HMDB0000518	Chenodeoxycholic acid	Barnesiella	-0.23598973864984
HMDB0000518	Chenodeoxycholic acid	Odoribacter	-0.211310336618473
HMDB0000518	Chenodeoxycholic acid	Alistipes	-0.318491181657913
HMDB0000518	Chenodeoxycholic acid	PeH17	-0.452904716904615
HMDB0000518	Chenodeoxycholic acid	Acetatifactor	-0.176167566600965
HMDB0000518	Chenodeoxycholic acid	Anaerostipes	0.117626696321538
HMDB0000518	Chenodeoxycholic acid	Blautia	0.296257924848509
HMDB0000518	Chenodeoxycholic acid	Coprococcus	-0.264877474031189
HMDB0000518	Chenodeoxycholic acid	Eisenbergiella	-0.148675365469937
HMDB0000518	Chenodeoxycholic acid	Enterocloster	0.335507009432897
HMDB0000518	Chenodeoxycholic acid	Eubacterium_F	-0.222793447716778
HMDB0000518	Chenodeoxycholic acid	Faecalimonas	0.419015219638037
HMDB0000518	Chenodeoxycholic acid	Roseburia	0.171267477091859
HMDB0000518	Chenodeoxycholic acid	Ruminococcus_B	0.466585207769832
HMDB0000518	Chenodeoxycholic acid	Acutalibacter	-0.382301461497808
HMDB0000518	Chenodeoxycholic acid	CAG-217	-0.303025183136692
HMDB0000518	Chenodeoxycholic acid	Fimivicinus	-0.251661186605203
HMDB0000518	Chenodeoxycholic acid	Ruminococcus_E	-0.220833574447449
HMDB0000518	Chenodeoxycholic acid	UBA1417	-0.242496664633474
HMDB0000518	Chenodeoxycholic acid	CAG-170	-0.366133153220221
HMDB0000518	Chenodeoxycholic acid	CAG-83	-0.366374670570026
HMDB0000518	Chenodeoxycholic acid	Dysosmobacter	-0.233157385339949
HMDB0000518	Chenodeoxycholic acid	ER4	-0.304868830401711
HMDB0000518	Chenodeoxycholic acid	Evtepia	-0.195580627633668
HMDB0000518	Chenodeoxycholic acid	Faecousia	-0.354212654183869
HMDB0000518	Chenodeoxycholic acid	Lawsonibacter	-0.163775742716912
HMDB0000518	Chenodeoxycholic acid	Onthomonas	-0.119397819841935
HMDB0000518	Chenodeoxycholic acid	Scatomorpha	-0.579894881127186
HMDB0000518	Chenodeoxycholic acid	Gemmiger	-0.16444653353053
HMDB0000518	Chenodeoxycholic acid	Ruminiclostridium_E	-0.263829394556087
HMDB0000518	Chenodeoxycholic acid	Ruminococcus_C	-0.224026953906282
HMDB0000518	Chenodeoxycholic acid	Ruminococcus_D	-0.205739906576953
HMDB0000518	Chenodeoxycholic acid	Ruthenibacterium	-0.322978056316416
HMDB0000518	Chenodeoxycholic acid	CAG-269	-0.212476137546413
HMDB0000518	Chenodeoxycholic acid	Veillonella	0.260049930313286
HMDB0000518	Chenodeoxycholic acid	Sutterella	0.270570796874533
HMDB0000518	Chenodeoxycholic acid	Escherichia	0.3507058552444
HMDB0000518	Chenodeoxycholic acid	Akkermansia	-0.241039875009818
HMDB0000522	3-Methylglutaconic acid	Eggerthella	0.260084665748813
HMDB0000529	5Z-Dodecenoic acid	Butyribacter	-0.269646803677626
HMDB0000529	5Z-Dodecenoic acid	Dysosmobacter	-0.139533209118197
HMDB0000535	Caproic acid	Eggerthella	-0.211522671146999
HMDB0000535	Caproic acid	Bacteroides	-0.0868703704551656
HMDB0000535	Caproic acid	Phocaeicola	-0.0837587843623111
HMDB0000535	Caproic acid	Cryptobacteroides	0.241051500504911
[truncated: 3,849 more rows]

## Sheet: Table S5
Table S5: MMUPHin-identified metabolite-genus pairs and the association test Benjamini-Hochberg Q-values from the MMUPHin meta-analysis of microbiome-metabolome association studies
Metabolite HMDB ID	Metabolite name	Genus	Qval
HMDB0000002	1,3-Diaminopropane	CAG-177	0.0370573264373409
HMDB0000002	1,3-Diaminopropane	Lawsonibacter	0.00221149314814164
HMDB0000002	1,3-Diaminopropane	Anaerostipes	0.0370573264373409
HMDB0000002	1,3-Diaminopropane	Eisenbergiella	0.0346357241104633
HMDB0000002	1,3-Diaminopropane	Gemmiger	0.00374089502738679
HMDB0000002	1,3-Diaminopropane	CAG-83	0.00577191122471686
HMDB0000002	1,3-Diaminopropane	CAG-170	0.0370573264373409
HMDB0000002	1,3-Diaminopropane	Dysosmobacter	0.00000043533057317936
HMDB0000002	1,3-Diaminopropane	Odoribacter	0.00872857381837687
HMDB0000002	1,3-Diaminopropane	Clostridium_A	0.038481594403225
HMDB0000002	1,3-Diaminopropane	Alistipes	0.0474456558328088
HMDB0000002	1,3-Diaminopropane	Streptococcus	0.00374089502738679
HMDB0000002	1,3-Diaminopropane	ER4	0.0367051712114715
HMDB0000002	1,3-Diaminopropane	Fimenecus	0.0388477009203713
HMDB0000002	1,3-Diaminopropane	CAG-269	0.0183382175296901
HMDB0000002	1,3-Diaminopropane	Haemophilus_D	0.0000155562884711837
HMDB0000002	1,3-Diaminopropane	Butyricimonas	0.00215378242836191
HMDB0000002	1,3-Diaminopropane	UBA1417	0.00142273758635705
HMDB0000002	1,3-Diaminopropane	Blautia_A	0.00700896433352896
HMDB0000002	1,3-Diaminopropane	Klebsiella	0.000000000624655082011076
HMDB0000002	1,3-Diaminopropane	Ruminococcus_D	0.0362580859034298
HMDB0000002	1,3-Diaminopropane	Acetatifactor	0.000649189920703863
HMDB0000002	1,3-Diaminopropane	UBA1394	0.00142273758635705
HMDB0000002	1,3-Diaminopropane	Anaerobutyricum	0.000255187219799992
HMDB0000002	1,3-Diaminopropane	Clostridium_Q	0.00577191122471686
HMDB0000002	1,3-Diaminopropane	Fusobacterium_A	0.0370573264373409
HMDB0000002	1,3-Diaminopropane	CAG-103	0.0258736054261988
HMDB0000008	2-Hydroxybutyric acid	Faecousia	0.0338350431499677
HMDB0000008	2-Hydroxybutyric acid	Escherichia	0.0060602828113815
HMDB0000008	2-Hydroxybutyric acid	Erysipelatoclostridium	0.000000199894580443121
HMDB0000008	2-Hydroxybutyric acid	Eubacterium_G	0.0016653750212526
HMDB0000008	2-Hydroxybutyric acid	CAG-83	0.000000199894580443121
HMDB0000008	2-Hydroxybutyric acid	Cryptobacteroides	0.00657093978159016
HMDB0000008	2-Hydroxybutyric acid	Ruminococcus_E	0.0000314846560093357
HMDB0000008	2-Hydroxybutyric acid	CAG-170	0.0038773570836107
HMDB0000008	2-Hydroxybutyric acid	KLE1615	0.0338350431499677
HMDB0000008	2-Hydroxybutyric acid	Dysosmobacter	0.0149884951067914
HMDB0000008	2-Hydroxybutyric acid	Faecalimonas	0.00657093978159016
HMDB0000008	2-Hydroxybutyric acid	PeH17	0.0238852812017645
HMDB0000008	2-Hydroxybutyric acid	Alistipes	0.0338350431499677
HMDB0000008	2-Hydroxybutyric acid	Choladocola	0.00228094657175002
HMDB0000008	2-Hydroxybutyric acid	Butyribacter	0.00019942137463852
HMDB0000008	2-Hydroxybutyric acid	Ruminococcus_B	0.00422579110998865
HMDB0000008	2-Hydroxybutyric acid	ER4	0.00000499749442196824
HMDB0000008	2-Hydroxybutyric acid	Fimenecus	0.000920047495339293
HMDB0000008	2-Hydroxybutyric acid	Onthomonas	0.0216941820881105
HMDB0000008	2-Hydroxybutyric acid	CAG-269	0.0192137439329843
HMDB0000008	2-Hydroxybutyric acid	Clostridium	0.0000351665944346107
HMDB0000008	2-Hydroxybutyric acid	Haemophilus_D	0.00338247113461513
HMDB0000008	2-Hydroxybutyric acid	Butyricimonas	0.00223982168700124
HMDB0000008	2-Hydroxybutyric acid	UBA1417	0.0000472845662863055
HMDB0000008	2-Hydroxybutyric acid	UBA11524	0.00103803480855184
HMDB0000008	2-Hydroxybutyric acid	Enterocloster	0.0000437770461652241
HMDB0000008	2-Hydroxybutyric acid	Klebsiella	0.00626985972311368
HMDB0000008	2-Hydroxybutyric acid	Ruminococcus_D	0.00626985972311368
HMDB0000008	2-Hydroxybutyric acid	Blautia	0.0157284264462827
HMDB0000008	2-Hydroxybutyric acid	CAG-41	0.0197554668607604
HMDB0000008	2-Hydroxybutyric acid	Acetatifactor	0.0000759956885029362
HMDB0000008	2-Hydroxybutyric acid	Eubacterium_R	0.00391269861498459
HMDB0000008	2-Hydroxybutyric acid	Ruminococcus_C	0.00035350440675434
HMDB0000008	2-Hydroxybutyric acid	Barnesiella	0.00000499749442196824
HMDB0000008	2-Hydroxybutyric acid	Hungatella	0.0219918625159886
HMDB0000008	2-Hydroxybutyric acid	Akkermansia	0.0120208531122319
HMDB0000008	2-Hydroxybutyric acid	CAG-103	0.00000357694013852631
HMDB0000008	2-Hydroxybutyric acid	Eubacterium_F	0.0000351665944346107
HMDB0000017	4-Pyridoxic acid	Dysosmobacter	0.0215659441867451
HMDB0000017	4-Pyridoxic acid	Onthomonas	0.00663592214338309
HMDB0000017	4-Pyridoxic acid	Ruminococcus_C	0.0457468557949035
HMDB0000020	p-Hydroxyphenylacetic acid	CAG-177	0.000707822611025434
HMDB0000020	p-Hydroxyphenylacetic acid	Faecousia	0.00000235662984290946
HMDB0000020	p-Hydroxyphenylacetic acid	Ruminiclostridium_E	0.00256917049795549
HMDB0000020	p-Hydroxyphenylacetic acid	Gemmiger	0.0195592161688844
HMDB0000020	p-Hydroxyphenylacetic acid	CAG-83	0.0032520151705077
HMDB0000020	p-Hydroxyphenylacetic acid	Cryptobacteroides	0.0349699838136739
HMDB0000020	p-Hydroxyphenylacetic acid	Coprococcus	0.0301737620673618
HMDB0000020	p-Hydroxyphenylacetic acid	Ruminococcus_E	0.0408846213522989
HMDB0000020	p-Hydroxyphenylacetic acid	CAG-170	0.00175281179398269
HMDB0000020	p-Hydroxyphenylacetic acid	Dysosmobacter	0.0000227329065655552
HMDB0000020	p-Hydroxyphenylacetic acid	Odoribacter	0.000168283664114428
HMDB0000020	p-Hydroxyphenylacetic acid	PeH17	0.00205875588811219
HMDB0000020	p-Hydroxyphenylacetic acid	Alistipes	0.000000451823487053708
HMDB0000020	p-Hydroxyphenylacetic acid	CAG-127	0.0301737620673618
HMDB0000020	p-Hydroxyphenylacetic acid	Pseudoruminococcus_A	0.0168235572534167
HMDB0000020	p-Hydroxyphenylacetic acid	Ruminococcus_B	0.0349699838136739
HMDB0000020	p-Hydroxyphenylacetic acid	ER4	0.00122888971893874
HMDB0000020	p-Hydroxyphenylacetic acid	Fimenecus	0.00673969879908068
HMDB0000020	p-Hydroxyphenylacetic acid	CAG-269	0.0484728217526431
HMDB0000020	p-Hydroxyphenylacetic acid	Butyricimonas	0.0486093631242776
HMDB0000020	p-Hydroxyphenylacetic acid	UBA11524	0.00421100294226252
HMDB0000020	p-Hydroxyphenylacetic acid	Enterocloster	0.0422521497948439
HMDB0000020	p-Hydroxyphenylacetic acid	Barnesiella	0.00636968399556812
HMDB0000020	p-Hydroxyphenylacetic acid	CAG-103	0.00617518888701588
HMDB0000020	p-Hydroxyphenylacetic acid	Eubacterium_F	0.0301737620673618
HMDB0000026	Ureidopropionic acid	CAG-177	0.00448477297010358
HMDB0000026	Ureidopropionic acid	Faecousia	0.0196541897236737
HMDB0000026	Ureidopropionic acid	Ruminiclostridium_E	0.0401508450500804
HMDB0000026	Ureidopropionic acid	Erysipelatoclostridium	0.0312958040635999
HMDB0000026	Ureidopropionic acid	Anaerostipes	0.0401508450500804
HMDB0000026	Ureidopropionic acid	Acutalibacter	0.0382202162947401
HMDB0000026	Ureidopropionic acid	Gemmiger	0.00297907147296463
HMDB0000026	Ureidopropionic acid	CAG-83	0.0312958040635999
HMDB0000026	Ureidopropionic acid	Cryptobacteroides	0.0312958040635999
HMDB0000026	Ureidopropionic acid	Coprococcus	0.0371991000848259
HMDB0000026	Ureidopropionic acid	KLE1615	0.0290336046951777
HMDB0000026	Ureidopropionic acid	Dysosmobacter	0.00181117125062722
HMDB0000026	Ureidopropionic acid	Odoribacter	0.0290336046951777
HMDB0000026	Ureidopropionic acid	Clostridium_A	0.0312958040635999
HMDB0000026	Ureidopropionic acid	PeH17	0.00677601014621546
HMDB0000026	Ureidopropionic acid	Fimivicinus	0.00207937739913993
HMDB0000026	Ureidopropionic acid	Ruminococcus_B	0.00733416895630522
HMDB0000026	Ureidopropionic acid	UMGS1375	0.0324191915976468
HMDB0000026	Ureidopropionic acid	ER4	0.000000354945818085233
HMDB0000026	Ureidopropionic acid	Evtepia	0.00144654369642141
HMDB0000026	Ureidopropionic acid	Fimenecus	0.00766736859214027
HMDB0000026	Ureidopropionic acid	Butyricimonas	0.034322922881498
HMDB0000026	Ureidopropionic acid	UBA1417	0.0312958040635999
HMDB0000026	Ureidopropionic acid	Ruminococcus_D	0.0312958040635999
HMDB0000026	Ureidopropionic acid	Acetatifactor	0.00401167073945549
HMDB0000026	Ureidopropionic acid	UBA1394	0.0186111214382691
HMDB0000026	Ureidopropionic acid	Barnesiella	0.00448477297010358
HMDB0000026	Ureidopropionic acid	CAG-103	0.0312958040635999
HMDB0000026	Ureidopropionic acid	Eubacterium_F	0.000901183063182103
HMDB0000030	Biotin	Faecousia	0.00423519012302988
HMDB0000030	Biotin	Anaerotignum	0.0221275519380684
HMDB0000030	Biotin	Lawsonibacter	0.00906918172557536
HMDB0000030	Biotin	Ruminiclostridium_E	0.0446784078163149
HMDB0000030	Biotin	Veillonella	0.0000470974789675699
HMDB0000030	Biotin	Acutalibacter	0.00664903692767918
HMDB0000030	Biotin	Flavonifractor	0.018691343470834
HMDB0000030	Biotin	CAG-83	0.00241048315063472
HMDB0000030	Biotin	CAG-170	0.0289735019189808
HMDB0000030	Biotin	Dysosmobacter	0.0000000558036541699455
HMDB0000030	Biotin	Clostridium_A	0.0153429553635502
HMDB0000030	Biotin	Ruthenibacterium	0.0000196633158506082
HMDB0000030	Biotin	PeH17	0.0283868358627994
HMDB0000030	Biotin	Alistipes	0.0000470974789675699
HMDB0000030	Biotin	Parabacteroides	0.0133430233809948
HMDB0000030	Biotin	Fimivicinus	0.00165860958788294
HMDB0000030	Biotin	Ruminococcus_B	0.0419819465632858
HMDB0000030	Biotin	Streptococcus	0.00018419526049875
HMDB0000030	Biotin	RUG115	0.025662000195738
HMDB0000030	Biotin	ER4	0.000440690932559752
HMDB0000030	Biotin	Eggerthella	0.0100443308738796
HMDB0000030	Biotin	Evtepia	0.0221275519380684
HMDB0000030	Biotin	Haemophilus_D	0.00717355906648167
HMDB0000030	Biotin	Butyricimonas	0.0000196633158506082
HMDB0000030	Biotin	UBA1417	0.00967306032770169
HMDB0000030	Biotin	Agathobacter	0.0221275519380684
HMDB0000030	Biotin	Hungatella	0.00423519012302988
HMDB0000030	Biotin	Roseburia	0.00044321327776909
HMDB0000033	Carnosine	Gemmiger	0.0241625294008702
HMDB0000034	Adenine	Escherichia	0.0365647640453062
HMDB0000034	Adenine	Lachnospira	0.00875199268309057
HMDB0000034	Adenine	Dysosmobacter	0.0489522748246108
HMDB0000034	Adenine	Mediterraneibacter	0.00213974817229017
HMDB0000034	Adenine	Choladocola	0.0156693638831938
HMDB0000034	Adenine	Streptococcus	0.00331875914713916
HMDB0000034	Adenine	CAG-269	0.000774448959584233
HMDB0000034	Adenine	Blautia	0.0334642033336215
HMDB0000034	Adenine	Acetatifactor	0.0365647640453062
HMDB0000034	Adenine	CAG-317	0.00672069989661428
HMDB0000034	Adenine	Dialister	0.00213974817229017
HMDB0000036	Taurocholic acid	CAG-177	0.0453610507203327
HMDB0000036	Taurocholic acid	Faecousia	0.000726120432753155
HMDB0000036	Taurocholic acid	Anaerotignum	0.0107317865709908
HMDB0000036	Taurocholic acid	Ruminiclostridium_E	0.00891606487309438
HMDB0000036	Taurocholic acid	Erysipelatoclostridium	0.00319678768993502
HMDB0000036	Taurocholic acid	Anaerostipes	0.000675402829144809
HMDB0000036	Taurocholic acid	Acutalibacter	0.0417677783286868
HMDB0000036	Taurocholic acid	CAG-83	0.00631520630991143
HMDB0000036	Taurocholic acid	Ruminococcus_E	0.0180802132974194
HMDB0000036	Taurocholic acid	Paraprevotella	0.00937841824656712
HMDB0000036	Taurocholic acid	CAG-170	0.0180802132974194
HMDB0000036	Taurocholic acid	Dysosmobacter	0.00122721680042879
HMDB0000036	Taurocholic acid	Odoribacter	0.0126824352310463
HMDB0000036	Taurocholic acid	Faecalimonas	0.0160245028349133
HMDB0000036	Taurocholic acid	PeH17	0.0107317865709908
HMDB0000036	Taurocholic acid	Alistipes	0.0000105934563550443
HMDB0000036	Taurocholic acid	Fimivicinus	0.00200959899742464
HMDB0000036	Taurocholic acid	Butyribacter	0.00799543726324897
HMDB0000036	Taurocholic acid	Ruminococcus_B	0.000074177086806362
HMDB0000036	Taurocholic acid	Streptococcus	0.0107317865709908
HMDB0000036	Taurocholic acid	ER4	0.00186014824108623
HMDB0000036	Taurocholic acid	Evtepia	0.0273746488442623
HMDB0000036	Taurocholic acid	Fimenecus	0.0476761895999545
HMDB0000036	Taurocholic acid	Bacteroides	0.00987804152597829
HMDB0000036	Taurocholic acid	Haemophilus_D	0.0100406283015612
HMDB0000036	Taurocholic acid	Butyricimonas	0.00209733602621971
HMDB0000036	Taurocholic acid	Enterocloster	0.0113696677306026
HMDB0000036	Taurocholic acid	Ruminococcus_D	0.0107317865709908
HMDB0000036	Taurocholic acid	Blautia	0.00000462724580199814
HMDB0000036	Taurocholic acid	Acetatifactor	0.00658429730213564
HMDB0000036	Taurocholic acid	UBA1394	0.00319678768993502
HMDB0000036	Taurocholic acid	Ruminococcus_C	0.000675402829144809
HMDB0000036	Taurocholic acid	Akkermansia	0.000675402829144809
HMDB0000036	Taurocholic acid	Scatomorpha	0.0160245028349133
HMDB0000036	Taurocholic acid	CAG-103	0.00000462724580199814
HMDB0000038	Dihydrobiopterin	CAG-177	0.0303449169847516
HMDB0000038	Dihydrobiopterin	Faecousia	0.00016416528751201
HMDB0000038	Dihydrobiopterin	Anaerotignum	0.0178037883191493
HMDB0000038	Dihydrobiopterin	Lawsonibacter	0.00000000460152210083035
HMDB0000038	Dihydrobiopterin	Ruminiclostridium_E	0.00719455190719877
HMDB0000038	Dihydrobiopterin	Erysipelatoclostridium	0.0163402571423441
HMDB0000038	Dihydrobiopterin	Eisenbergiella	0.0188774279638858
HMDB0000038	Dihydrobiopterin	CAG-83	0.000444004214215468
HMDB0000038	Dihydrobiopterin	Cryptobacteroides	0.0315617137747668
HMDB0000038	Dihydrobiopterin	Ruminococcus_E	0.0252359594429606
HMDB0000038	Dihydrobiopterin	CAG-170	0.00586679691248051
HMDB0000038	Dihydrobiopterin	Dysosmobacter	0.000000000191733084817382
HMDB0000038	Dihydrobiopterin	Clostridium_A	0.00697642981498264
HMDB0000038	Dihydrobiopterin	Ruthenibacterium	0.0000050950779310002
HMDB0000038	Dihydrobiopterin	Faecalimonas	0.00000000643879782604413
HMDB0000038	Dihydrobiopterin	Choladocola	0.00157660723228388
HMDB0000038	Dihydrobiopterin	Fimivicinus	0.0322791041970182
HMDB0000038	Dihydrobiopterin	Ruminococcus_B	0.000000000675392958511651
HMDB0000038	Dihydrobiopterin	Streptococcus	0.0000282292216334879
HMDB0000038	Dihydrobiopterin	ER4	0.000711823290705811
HMDB0000038	Dihydrobiopterin	Evtepia	0.000218324678881103
HMDB0000038	Dihydrobiopterin	Fimenecus	0.0239146801196771
HMDB0000038	Dihydrobiopterin	Clostridium	0.00000220414571779238
HMDB0000038	Dihydrobiopterin	Acidaminococcus	0.00860507834512564
HMDB0000038	Dihydrobiopterin	Agathobaculum	0.0309046775324243
HMDB0000038	Dihydrobiopterin	UBA1417	0.00959094751496234
HMDB0000038	Dihydrobiopterin	Klebsiella	0.00719455190719877
HMDB0000038	Dihydrobiopterin	Ruminococcus_D	0.00959094751496234
HMDB0000038	Dihydrobiopterin	Blautia	0.0188774279638858
HMDB0000038	Dihydrobiopterin	Acetatifactor	0.00016416528751201
HMDB0000038	Dihydrobiopterin	Ruminococcus_C	0.00251264537186307
HMDB0000038	Dihydrobiopterin	CAG-103	0.0163402571423441
HMDB0000039	Butyric acid	Lawsonibacter	0.0357194047846203
HMDB0000039	Butyric acid	Bariatricus	0.0254037200349784
HMDB0000039	Butyric acid	Eubacterium_G	0.000555136424659124
HMDB0000039	Butyric acid	Flavonifractor	0.000935204084336867
HMDB0000039	Butyric acid	Faecalibacillus	0.00212696783940678
HMDB0000039	Butyric acid	Lachnospira	0.000000846384232195185
HMDB0000039	Butyric acid	Coprococcus	0.00585894405902424
HMDB0000039	Butyric acid	KLE1615	0.0200473772697312
HMDB0000039	Butyric acid	Clostridium_A	0.0261425424880264
HMDB0000039	Butyric acid	Ruthenibacterium	0.0121278864612881
HMDB0000039	Butyric acid	PeH17	0.0291689521711655
HMDB0000039	Butyric acid	Alistipes	0.024015695887116
HMDB0000039	Butyric acid	Parabacteroides	0.0216744836414934
HMDB0000039	Butyric acid	Choladocola	0.0159711571219098
HMDB0000039	Butyric acid	Fimivicinus	0.00661396263472128
HMDB0000039	Butyric acid	Dorea	0.0453893456261353
HMDB0000039	Butyric acid	Ventrimonas	0.00358735109559884
HMDB0000039	Butyric acid	Butyribacter	0.000000160665569302582
HMDB0000039	Butyric acid	UMGS1375	0.00661396263472128
HMDB0000039	Butyric acid	Eggerthella	0.0130436583361958
HMDB0000039	Butyric acid	Onthomonas	0.0216744836414934
HMDB0000039	Butyric acid	Bacteroides	0.0122094337209423
HMDB0000039	Butyric acid	Agathobaculum	0.029772193079136
HMDB0000039	Butyric acid	Faecalibacterium	0.0000000760512080948522
HMDB0000039	Butyric acid	Ruminococcus_D	0.00877136475228404
HMDB0000039	Butyric acid	CAG-41	0.0453893456261353
HMDB0000039	Butyric acid	Ruminococcus_C	0.0000000760512080948522
HMDB0000039	Butyric acid	Agathobacter	0.00000000000358770981453819
HMDB0000039	Butyric acid	Copromonas	0.0357194047846203
HMDB0000039	Butyric acid	Prevotella	0.00434402964802241
HMDB0000039	Butyric acid	Hungatella	0.000000319004124182845
HMDB0000039	Butyric acid	Akkermansia	0.0000563775198246733
HMDB0000039	Butyric acid	Dialister	0.00911945936250568
HMDB0000039	Butyric acid	Eubacterium_I	0.00661396263472128
HMDB0000039	Butyric acid	Roseburia	0.0000000760512080948522
HMDB0000042	Acetic acid	Faecousia	0.000158061891351232
HMDB0000042	Acetic acid	Lawsonibacter	0.0008421240593718
HMDB0000042	Acetic acid	Bariatricus	0.0079729310917725
HMDB0000042	Acetic acid	Flavonifractor	0.0253001374031715
HMDB0000042	Acetic acid	Dorea_A	0.0342968671795295
HMDB0000042	Acetic acid	Ruthenibacterium	0.000000125636426031072
HMDB0000042	Acetic acid	PeH17	0.010059415370422
HMDB0000042	Acetic acid	Alistipes	0.010059415370422
HMDB0000042	Acetic acid	Butyribacter	0.0110690797029472
HMDB0000042	Acetic acid	UMGS1375	0.00304813918179093
HMDB0000042	Acetic acid	Eggerthella	0.00617256054963817
HMDB0000042	Acetic acid	Bacteroides	0.0253001374031715
HMDB0000042	Acetic acid	Agathobacter	0.0000163614196123092
HMDB0000042	Acetic acid	Prevotella	0.0411350718427474
HMDB0000042	Acetic acid	Akkermansia	0.0079729310917725
HMDB0000042	Acetic acid	Clostridium_Q	0.0411350718427474
HMDB0000043	Betaine	Sutterella	0.000742077646445786
HMDB0000043	Betaine	CAG-177	0.00881823079738126
HMDB0000043	Betaine	Faecousia	0.00434628701949603
HMDB0000043	Betaine	Anaerotignum	0.0000520428563308676
HMDB0000043	Betaine	Escherichia	0.00881823079738126
HMDB0000043	Betaine	Lawsonibacter	0.00022353383865399
HMDB0000043	Betaine	Veillonella	0.000282558326862407
HMDB0000043	Betaine	Acutalibacter	0.00232809344255056
HMDB0000043	Betaine	Eubacterium_G	0.0123193226252488
HMDB0000043	Betaine	Flavonifractor	0.00656552633628151
HMDB0000043	Betaine	Bifidobacterium	0.0465020989484929
HMDB0000043	Betaine	CAG-83	0.0000000629293900182844
HMDB0000043	Betaine	Cryptobacteroides	0.00793115942978963
HMDB0000043	Betaine	Ruminococcus_E	0.00793115942978963
HMDB0000043	Betaine	CAG-170	0.00149382894184541
HMDB0000043	Betaine	Dysosmobacter	0.0000000260457442531822
HMDB0000043	Betaine	Odoribacter	0.00000828774911655848
HMDB0000043	Betaine	Clostridium_A	0.0000258095604788606
HMDB0000043	Betaine	Alistipes	0.00022353383865399
HMDB0000043	Betaine	Parabacteroides	0.0135461448587834
HMDB0000043	Betaine	Collinsella	0.0103124372551464
HMDB0000043	Betaine	Ruminococcus_B	0.0291468197479878
HMDB0000043	Betaine	Streptococcus	0.00470765160318822
HMDB0000043	Betaine	ER4	0.0002024913492927
HMDB0000043	Betaine	Onthomonas	0.0454531141861758
HMDB0000043	Betaine	Clostridium	0.0000254932740648462
HMDB0000043	Betaine	Bacteroides	0.000308386479416036
HMDB0000043	Betaine	Haemophilus_D	0.000060061901408343
HMDB0000043	Betaine	Butyricimonas	0.0106323692225734
HMDB0000043	Betaine	Agathobaculum	0.0291468197479878
HMDB0000043	Betaine	UBA1417	0.00986252683445898
HMDB0000043	Betaine	Klebsiella	0.000292816993951579
HMDB0000043	Betaine	Ruminococcus_D	0.00948397437989345
HMDB0000043	Betaine	Acetatifactor	0.0306039533381088
HMDB0000043	Betaine	UBA1394	0.0121654725324002
HMDB0000043	Betaine	Barnesiella	0.0140729448740332
HMDB0000043	Betaine	Hungatella	0.0454531141861758
HMDB0000043	Betaine	Scatomorpha	0.0101803878038549
HMDB0000043	Betaine	CAG-103	0.00555415238851587
HMDB0000043	Betaine	Eubacterium_F	0.0121654725324002
HMDB0000044	Ascorbic acid	Haemophilus_D	0.0276910730148623
HMDB0000045	Adenosine monophosphate	Phascolarctobacterium_A	0.0457449878864277
HMDB0000045	Adenosine monophosphate	Erysipelatoclostridium	0.0000014395810831416
HMDB0000045	Adenosine monophosphate	Faecalimonas	0.000274311154901584
HMDB0000045	Adenosine monophosphate	CAG-127	0.0385066779099593
HMDB0000045	Adenosine monophosphate	Ventrimonas	0.00580379690544744
HMDB0000045	Adenosine monophosphate	Ruminococcus_B	0.0000108563428074937
HMDB0000045	Adenosine monophosphate	Faecalibacterium	0.0160290808429414
HMDB0000045	Adenosine monophosphate	Acetatifactor	0.0160290808429414
HMDB0000045	Adenosine monophosphate	Prevotella	0.00409999758055573
HMDB0000045	Adenosine monophosphate	Akkermansia	0.00580379690544744
HMDB0000050	Adenosine	Faecousia	0.0351576187696005
HMDB0000050	Adenosine	Dorea_A	0.0282852916347974
HMDB0000050	Adenosine	Mediterraneibacter	0.000701799171410751
HMDB0000050	Adenosine	Alistipes	0.00000314955771646156
HMDB0000050	Adenosine	ER4	0.00108864489044481
HMDB0000050	Adenosine	Clostridium	0.0145057583591397
HMDB0000050	Adenosine	Butyricimonas	0.00185957883500762
HMDB0000050	Adenosine	UBA1417	0.000672192221818654
HMDB0000050	Adenosine	CAG-317	0.025476833143446
HMDB0000050	Adenosine	Anaerobutyricum	0.000425949584233409
HMDB0000050	Adenosine	Copromonas	0.0172395696375097
HMDB0000050	Adenosine	CAG-103	0.00658934880087091
HMDB0000052	Argininosuccinic acid	Faecousia	0.0261446835136309
HMDB0000052	Argininosuccinic acid	Lawsonibacter	0.00906914956063375
HMDB0000052	Argininosuccinic acid	Ruminiclostridium_E	0.00540744577588855
HMDB0000052	Argininosuccinic acid	Phocaeicola	0.0261446835136309
HMDB0000052	Argininosuccinic acid	Erysipelatoclostridium	0.0331131681554561
HMDB0000052	Argininosuccinic acid	Acutalibacter	0.0196558918371696
HMDB0000052	Argininosuccinic acid	Eisenbergiella	0.0196558918371696
HMDB0000052	Argininosuccinic acid	Gemmiger	0.0471030467185705
HMDB0000052	Argininosuccinic acid	Ruminococcus_E	0.0196558918371696
HMDB0000052	Argininosuccinic acid	CAG-170	0.000000328187517996413
HMDB0000052	Argininosuccinic acid	Dysosmobacter	0.023703031803389
HMDB0000052	Argininosuccinic acid	Odoribacter	0.0141670330241317
HMDB0000052	Argininosuccinic acid	Faecalimonas	0.016633733713282
HMDB0000052	Argininosuccinic acid	PeH17	0.00216069637062186
HMDB0000052	Argininosuccinic acid	Alistipes	0.00824796278432552
HMDB0000052	Argininosuccinic acid	CAG-127	0.00762268166214352
HMDB0000052	Argininosuccinic acid	Megamonas	0.0153344303901823
HMDB0000052	Argininosuccinic acid	ER4	0.0196558918371696
HMDB0000052	Argininosuccinic acid	Evtepia	0.00216069637062186
HMDB0000052	Argininosuccinic acid	Fimenecus	0.000390293660836609
HMDB0000052	Argininosuccinic acid	Onthomonas	0.0261446835136309
HMDB0000052	Argininosuccinic acid	CAG-269	0.024566741966564
HMDB0000052	Argininosuccinic acid	Clostridium	0.00000283566739529696
HMDB0000052	Argininosuccinic acid	Butyricimonas	0.00868779057347648
HMDB0000052	Argininosuccinic acid	UBA1417	0.00216069637062186
HMDB0000052	Argininosuccinic acid	Acetatifactor	0.0366576721567437
HMDB0000052	Argininosuccinic acid	Ruminococcus_C	0.00219293532712764
HMDB0000052	Argininosuccinic acid	Barnesiella	0.0261446835136309
HMDB0000052	Argininosuccinic acid	Akkermansia	0.00540744577588855
HMDB0000052	Argininosuccinic acid	Fusobacterium_A	0.0180634528345984
HMDB0000052	Argininosuccinic acid	CAG-103	0.00216069637062186
HMDB0000054	Bilirubin	Faecousia	0.00567184745635539
HMDB0000054	Bilirubin	Ruminiclostridium_E	0.000551768519910746
HMDB0000054	Bilirubin	Gemmiger	0.0199591257520281
HMDB0000054	Bilirubin	Bifidobacterium	0.00567184745635539
HMDB0000054	Bilirubin	Faecalibacillus	0.0406960213942671
HMDB0000054	Bilirubin	Lachnospira	0.0311956231649704
HMDB0000054	Bilirubin	Coprococcus	0.0000460556433727198
HMDB0000054	Bilirubin	Ruminococcus_E	0.0446074536063006
HMDB0000054	Bilirubin	CAG-170	0.0000460556433727198
HMDB0000054	Bilirubin	KLE1615	0.00567184745635539
HMDB0000054	Bilirubin	Dysosmobacter	0.000428173843848374
HMDB0000054	Bilirubin	Odoribacter	0.0194540687984386
HMDB0000054	Bilirubin	PeH17	0.0476522544368234
HMDB0000054	Bilirubin	Choladocola	0.0182701742025858
HMDB0000054	Bilirubin	CAG-127	0.0476522544368234
HMDB0000054	Bilirubin	Butyribacter	0.0000000002190112821939
HMDB0000054	Bilirubin	Pseudoruminococcus_A	0.048496562641454
HMDB0000054	Bilirubin	Ruminococcus_B	0.048496562641454
HMDB0000054	Bilirubin	Streptococcus	0.00777598704480501
HMDB0000054	Bilirubin	RUG115	0.0105266183971141
HMDB0000054	Bilirubin	Fimenecus	0.00534203625311612
HMDB0000054	Bilirubin	Onthomonas	0.0194540687984386
HMDB0000054	Bilirubin	Agathobaculum	0.0203802611910962
HMDB0000054	Bilirubin	Faecalibacterium	0.000156373772530839
HMDB0000054	Bilirubin	UBA11524	0.048496562641454
HMDB0000054	Bilirubin	Klebsiella	0.00134882424689559
HMDB0000054	Bilirubin	Ruminococcus_D	0.000579004508759928
HMDB0000054	Bilirubin	Acetatifactor	0.0000460556433727198
HMDB0000054	Bilirubin	UBA1394	0.00000126965745654737
HMDB0000054	Bilirubin	Ruminococcus_C	0.0391693579755282
HMDB0000054	Bilirubin	Barnesiella	0.0102673744433256
HMDB0000054	Bilirubin	Eubacterium_F	0.0000460556433727198
HMDB0000056	beta-Alanine	Sutterella	0.00880021384502308
HMDB0000056	beta-Alanine	CAG-177	0.00621793190617924
HMDB0000056	beta-Alanine	Phocaeicola	0.00880021384502308
HMDB0000056	beta-Alanine	Acutalibacter	0.00776514043537834
HMDB0000056	beta-Alanine	Gemmiger	0.0138320086106078
HMDB0000056	beta-Alanine	CAG-83	0.000405420426537998
HMDB0000056	beta-Alanine	Ruminococcus_E	0.0473323549064839
HMDB0000056	beta-Alanine	CAG-170	0.0295247275729611
HMDB0000056	beta-Alanine	Dysosmobacter	0.000563849580104452
HMDB0000056	beta-Alanine	Odoribacter	0.000403820260249504
HMDB0000056	beta-Alanine	Clostridium_A	0.0233660045311835
HMDB0000056	beta-Alanine	Faecalimonas	0.00317905269080772
HMDB0000056	beta-Alanine	PeH17	0.0107599873369656
HMDB0000056	beta-Alanine	Alistipes	0.00000000000676274649401985
HMDB0000056	beta-Alanine	Ruminococcus_B	0.000000145559677102695
HMDB0000056	beta-Alanine	ER4	0.000563849580104452
HMDB0000056	beta-Alanine	Evtepia	0.0473323549064839
HMDB0000056	beta-Alanine	Fimenecus	0.00989015016305935
HMDB0000056	beta-Alanine	Clostridium	0.00621793190617924
HMDB0000056	beta-Alanine	Butyricimonas	0.0214683470252847
HMDB0000056	beta-Alanine	UBA1417	0.0254864745697952
HMDB0000056	beta-Alanine	UBA11524	0.0473323549064839
HMDB0000056	beta-Alanine	Enterocloster	0.000563849580104452
HMDB0000056	beta-Alanine	Blautia	0.0436247264159258
HMDB0000056	beta-Alanine	Acetatifactor	0.0481223830041659
HMDB0000056	beta-Alanine	Agathobacter	0.000777675739444195
HMDB0000056	beta-Alanine	Barnesiella	0.000357977014201654
HMDB0000056	beta-Alanine	Akkermansia	0.0259723684470415
HMDB0000056	beta-Alanine	Roseburia	0.000563849580104452
HMDB0000056	beta-Alanine	Eubacterium_F	0.00317905269080772
HMDB0000062	L-Carnitine	Faecousia	0.0232858725005161
HMDB0000062	L-Carnitine	Lawsonibacter	0.0232068087276744
HMDB0000062	L-Carnitine	Phascolarctobacterium_A	0.0399531137066397
HMDB0000062	L-Carnitine	Veillonella	0.0141364825948786
HMDB0000062	L-Carnitine	Erysipelatoclostridium	0.029124922937835
HMDB0000062	L-Carnitine	Eisenbergiella	0.0262032837744231
HMDB0000062	L-Carnitine	CAG-83	0.0349102830578324
HMDB0000062	L-Carnitine	Cryptobacteroides	0.0262032837744231
HMDB0000062	L-Carnitine	Dysosmobacter	0.0262032837744231
HMDB0000062	L-Carnitine	Odoribacter	0.00728979684463103
HMDB0000062	L-Carnitine	Faecalimonas	0.029124922937835
HMDB0000062	L-Carnitine	Choladocola	0.0000177276184185839
HMDB0000062	L-Carnitine	Megamonas	0.0358962105722308
HMDB0000062	L-Carnitine	Butyribacter	0.00728979684463103
HMDB0000062	L-Carnitine	Streptococcus	0.0141364825948786
HMDB0000062	L-Carnitine	ER4	0.029124922937835
HMDB0000062	L-Carnitine	Evtepia	0.0161503487364017
HMDB0000062	L-Carnitine	Onthomonas	0.00728979684463103
HMDB0000062	L-Carnitine	Clostridium	0.0000000235407444679769
HMDB0000062	L-Carnitine	Haemophilus_D	0.00728979684463103
HMDB0000062	L-Carnitine	Butyricimonas	0.0370277008229542
HMDB0000062	L-Carnitine	Klebsiella	0.00728979684463103
HMDB0000062	L-Carnitine	Blautia	0.031455031394256
HMDB0000062	L-Carnitine	Acetatifactor	0.000431249142269181
HMDB0000062	L-Carnitine	Ruminococcus_C	0.031455031394256
HMDB0000062	L-Carnitine	Barnesiella	0.0232068087276744
HMDB0000062	L-Carnitine	Eubacterium_F	0.0327616323750939
HMDB0000064	Creatine	Sutterella	0.0149967603155679
HMDB0000064	Creatine	CAG-177	0.0000199651963460348
HMDB0000064	Creatine	Faecousia	0.0001645944471633
HMDB0000064	Creatine	Anaerotignum	0.0134044803020654
HMDB0000064	Creatine	Escherichia	0.0131914147075828
HMDB0000064	Creatine	Lawsonibacter	0.0149276475117695
HMDB0000064	Creatine	Ruminiclostridium_E	0.0171065422614939
HMDB0000064	Creatine	Veillonella	0.0216982809640073
HMDB0000064	Creatine	Acutalibacter	0.0149276475117695
HMDB0000064	Creatine	Eisenbergiella	0.00315370047233406
HMDB0000064	Creatine	Gemmiger	0.00496922724680449
HMDB0000064	Creatine	Flavonifractor	0.00781095334420888
HMDB0000064	Creatine	CAG-83	0.00000247578529320137
HMDB0000064	Creatine	Cryptobacteroides	0.0000453618804000284
HMDB0000064	Creatine	Coprococcus	0.0186068454689004
HMDB0000064	Creatine	Ruminococcus_E	0.0354082026163741
HMDB0000064	Creatine	Paraprevotella	0.00750194422710408
HMDB0000064	Creatine	CAG-170	0.0000199651963460348
HMDB0000064	Creatine	KLE1615	0.0398899681469212
HMDB0000064	Creatine	Dysosmobacter	0.000222202818726211
HMDB0000064	Creatine	Odoribacter	0.000000000173724697846641
HMDB0000064	Creatine	Clostridium_A	0.0000460543906556761
HMDB0000064	Creatine	Ruthenibacterium	0.0247121420551898
HMDB0000064	Creatine	Faecalimonas	0.00472854211798528
HMDB0000064	Creatine	PeH17	0.000302819866122573
HMDB0000064	Creatine	Alistipes	0.00000247578529320137
HMDB0000064	Creatine	Lactobacillus	0.0403501112404553
HMDB0000064	Creatine	Parabacteroides	0.00250199994400544
HMDB0000064	Creatine	Fimivicinus	0.0000264935933702778
HMDB0000064	Creatine	CAG-127	0.0414151529095374
HMDB0000064	Creatine	Pseudoruminococcus_A	0.00374536956701642
HMDB0000064	Creatine	Ruminococcus_B	0.00207683341786262
HMDB0000064	Creatine	Streptococcus	0.00575201194127497
HMDB0000064	Creatine	ER4	0.000162542522660063
HMDB0000064	Creatine	Onthomonas	0.00315370047233406
HMDB0000064	Creatine	CAG-269	0.0234455958796257
HMDB0000064	Creatine	Clostridium	0.0000530337140834475
HMDB0000064	Creatine	Bacteroides	0.00000387964387706693
HMDB0000064	Creatine	Haemophilus_D	0.000751044876525561
HMDB0000064	Creatine	Butyricimonas	0.0000516917184878681
HMDB0000064	Creatine	UBA1417	0.00593309480188992
HMDB0000064	Creatine	Enterocloster	0.00496922724680449
HMDB0000064	Creatine	Klebsiella	0.000162542522660063
HMDB0000064	Creatine	Ruminococcus_D	0.00247347702499599
HMDB0000064	Creatine	Blautia	0.000120077791632612
HMDB0000064	Creatine	Acetatifactor	0.00207683341786262
HMDB0000064	Creatine	UBA1394	0.000123444745559851
HMDB0000064	Creatine	Eubacterium_R	0.00216232220565503
HMDB0000064	Creatine	Ruminococcus_C	0.0205771979052697
HMDB0000064	Creatine	Barnesiella	0.000120077791632612
HMDB0000064	Creatine	Akkermansia	0.0149276475117695
HMDB0000064	Creatine	Scatomorpha	0.000360107541122392
HMDB0000064	Creatine	CAG-103	0.0134044803020654
HMDB0000064	Creatine	Eubacterium_F	0.00000157360861928879
HMDB0000067	Cholesterol	CAG-177	0.00718307771806831
HMDB0000067	Cholesterol	Faecousia	0.0189789029354287
HMDB0000067	Cholesterol	Ruminiclostridium_E	0.0151678797814617
HMDB0000067	Cholesterol	Bariatricus	0.0333806426631243
HMDB0000067	Cholesterol	Gemmiger	0.00134990719346803
HMDB0000067	Cholesterol	CAG-83	0.0228562022409921
HMDB0000067	Cholesterol	Lachnospira	0.00558250526702925
HMDB0000067	Cholesterol	Coprococcus	0.0198678405565067
HMDB0000067	Cholesterol	CAG-170	0.00189560603598584
HMDB0000067	Cholesterol	PeH17	0.00000000000285664593581325
HMDB0000067	Cholesterol	CAG-127	0.0420286905683911
HMDB0000067	Cholesterol	Butyribacter	0.0198678405565067
HMDB0000067	Cholesterol	Collinsella	0.0420286905683911
HMDB0000067	Cholesterol	Pseudoruminococcus_A	0.0198678405565067
HMDB0000067	Cholesterol	ER4	0.0345732524612112
HMDB0000067	Cholesterol	CAG-217	0.019653309256027
HMDB0000067	Cholesterol	Fimenecus	0.00134990719346803
HMDB0000067	Cholesterol	Onthomonas	0.0000155189435176197
HMDB0000067	Cholesterol	Agathobaculum	0.0198678405565067
HMDB0000067	Cholesterol	Faecalibacterium	0.0015670145922755
HMDB0000067	Cholesterol	UBA11524	0.0204674081971696
HMDB0000067	Cholesterol	Enterocloster	0.00781168079370102
HMDB0000067	Cholesterol	Ruminococcus_D	0.000992411137652773
HMDB0000067	Cholesterol	Acetatifactor	0.0136388108878343
HMDB0000067	Cholesterol	Eubacterium_R	0.000000000108962523648667
HMDB0000067	Cholesterol	Ruminococcus_C	0.00781168079370102
HMDB0000067	Cholesterol	Clostridium_Q	0.00189560603598584
HMDB0000067	Cholesterol	Eubacterium_F	0.0000217594898814156
HMDB0000070	Pipecolic acid	Faecousia	0.0167672810289278
HMDB0000070	Pipecolic acid	Lawsonibacter	0.000196703106319854
HMDB0000070	Pipecolic acid	Flavonifractor	0.00108970862564578
HMDB0000070	Pipecolic acid	Faecalimonas	0.00189721546531102
HMDB0000070	Pipecolic acid	Alistipes	0.022664013612406
HMDB0000070	Pipecolic acid	Clostridium	0.00143157523332606
HMDB0000070	Pipecolic acid	Bacteroides	0.0410097313605009
HMDB0000070	Pipecolic acid	Haemophilus_D	0.0478453349064338
HMDB0000070	Pipecolic acid	Blautia_A	0.0443842796305245
HMDB0000070	Pipecolic acid	Klebsiella	0.0261256359533581
HMDB0000070	Pipecolic acid	Ruminococcus_D	0.0216362443720918
HMDB0000070	Pipecolic acid	Ruminococcus_C	0.000000000726516176144589
HMDB0000070	Pipecolic acid	Clostridium_Q	0.0410097313605009
HMDB0000070	Pipecolic acid	Dialister	0.0216362443720918
HMDB0000070	Pipecolic acid	CAG-103	0.000380507341865497
HMDB0000071	Deoxyinosine	Alloprevotella	0.0085982633753457
HMDB0000071	Deoxyinosine	Bifidobacterium	0.037555226005899
HMDB0000071	Deoxyinosine	Lachnospira	0.00709497636907339
HMDB0000071	Deoxyinosine	Dorea	0.0021225034777408
HMDB0000071	Deoxyinosine	Evtepia	0.000998740021031124
HMDB0000071	Deoxyinosine	Onthomonas	0.000267766073080315
HMDB0000071	Deoxyinosine	Acetatifactor	0.037555226005899
HMDB0000072	cis-Aconitic acid	Clostridium	0.00121764882998262
HMDB0000076	Dihydrouracil	Collinsella	0.038367774358796
HMDB0000086	Glycerophosphocholine	Ruminococcus_B	0.000369152522818339
HMDB0000089	Cytidine	Faecalibacterium	0.0000475448772357029
HMDB0000089	Cytidine	Roseburia	0.000287241060003628
HMDB0000092	Dimethylglycine	Dysosmobacter	0.00471419826729251
HMDB0000092	Dimethylglycine	Odoribacter	0.00565994452124785
HMDB0000092	Dimethylglycine	Prevotella	0.00565994452124785
HMDB0000092	Dimethylglycine	Hungatella	0.00565994452124785
HMDB0000094	Citric acid	Gemmiger	0.0155420001624322
HMDB0000094	Citric acid	Eubacterium_G	0.0192127305695895
HMDB0000094	Citric acid	KLE1615	0.0139064515208072
HMDB0000094	Citric acid	PeH17	0.0231388353467455
HMDB0000094	Citric acid	CAG-127	0.00321915008489654
HMDB0000094	Citric acid	UBA11524	0.00631875377050045
HMDB0000094	Citric acid	Eubacterium_R	0.0235716035926181
HMDB0000095	Cytidine monophosphate	Escherichia	0.0207671258500016
HMDB0000095	Cytidine monophosphate	Veillonella	0.0319612090022974
HMDB0000095	Cytidine monophosphate	Erysipelatoclostridium	0.0000044305165789963
HMDB0000095	Cytidine monophosphate	Gemmiger	0.013023367192052
HMDB0000095	Cytidine monophosphate	Eubacterium_G	0.0000318007746482219
HMDB0000095	Cytidine monophosphate	Lachnospira	0.00189757088079148
HMDB0000095	Cytidine monophosphate	Coprococcus	0.0319612090022974
HMDB0000095	Cytidine monophosphate	Ruminococcus_E	0.00158197730547898
HMDB0000095	Cytidine monophosphate	KLE1615	0.0192964383905617
HMDB0000095	Cytidine monophosphate	Dysosmobacter	0.0187042595807026
HMDB0000095	Cytidine monophosphate	Faecalimonas	0.0000176374448435187
HMDB0000095	Cytidine monophosphate	Choladocola	0.0056123620085981
HMDB0000095	Cytidine monophosphate	Butyribacter	0.00169000363002261
HMDB0000095	Cytidine monophosphate	Ruminococcus_B	0.000000017084838757754
HMDB0000095	Cytidine monophosphate	Streptococcus	0.00846491986015239
HMDB0000095	Cytidine monophosphate	ER4	0.00829018102837693
HMDB0000095	Cytidine monophosphate	Eggerthella	0.0319612090022974
HMDB0000095	Cytidine monophosphate	Onthomonas	0.00654561697349253
HMDB0000095	Cytidine monophosphate	CAG-269	0.0344153272849086
HMDB0000095	Cytidine monophosphate	Faecalibacterium	0.000946558504084813
HMDB0000095	Cytidine monophosphate	Enterocloster	0.0230791793845835
HMDB0000095	Cytidine monophosphate	Ruminococcus_D	0.0109111274026427
HMDB0000095	Cytidine monophosphate	CAG-41	0.0187042595807026
HMDB0000095	Cytidine monophosphate	Acetatifactor	0.000159351928404908
HMDB0000095	Cytidine monophosphate	Ruminococcus_C	0.00189757088079148
HMDB0000095	Cytidine monophosphate	Agathobacter	0.000836821752687385
HMDB0000095	Cytidine monophosphate	Prevotella	0.00663277904162155
HMDB0000095	Cytidine monophosphate	Fusobacterium_A	0.0021291721298433
HMDB0000095	Cytidine monophosphate	CAG-103	0.000529792369494111
HMDB0000097	Choline	CAG-177	0.0276815964845193
HMDB0000097	Choline	Faecousia	0.000819778761641194
HMDB0000097	Choline	Escherichia	0.0439658121822232
HMDB0000097	Choline	Lawsonibacter	0.0444386013880237
HMDB0000097	Choline	Ruminiclostridium_E	0.00231864584564699
HMDB0000097	Choline	Veillonella	0.0262533369468109
HMDB0000097	Choline	Acutalibacter	0.00895901219669344
HMDB0000097	Choline	Eisenbergiella	0.0161702746467956
HMDB0000097	Choline	Gemmiger	0.0196636758843918
HMDB0000097	Choline	Eubacterium_G	0.00619402645322151
HMDB0000097	Choline	CAG-83	0.00235767682429408
HMDB0000097	Choline	Cryptobacteroides	0.000131730409607211
HMDB0000097	Choline	Ruminococcus_E	0.000202477456183739
HMDB0000097	Choline	Paraprevotella	0.00235767682429408
HMDB0000097	Choline	CAG-170	0.000000000516593065812876
HMDB0000097	Choline	KLE1615	0.00619402645322151
HMDB0000097	Choline	Dysosmobacter	0.000154732921484164
HMDB0000097	Choline	Odoribacter	0.0219812614424563
HMDB0000097	Choline	Clostridium_A	0.000401703168989655
HMDB0000097	Choline	Ruthenibacterium	0.0160073578738535
HMDB0000097	Choline	PeH17	0.0415346386328377
HMDB0000097	Choline	Alistipes	0.000116230622101943
HMDB0000097	Choline	Fimivicinus	0.0000204210138997684
HMDB0000097	Choline	Pseudoruminococcus_A	0.0160073578738535
HMDB0000097	Choline	Ruminococcus_B	0.0262533369468109
HMDB0000097	Choline	Streptococcus	0.0219812614424563
HMDB0000097	Choline	ER4	0.00278923965495818
HMDB0000097	Choline	Evtepia	0.000127847042484815
HMDB0000097	Choline	Clostridium	0.0353729509045443
HMDB0000097	Choline	Haemophilus_D	0.013299928379601
HMDB0000097	Choline	Butyricimonas	0.0160073578738535
HMDB0000097	Choline	Agathobaculum	0.0199142685480212
HMDB0000097	Choline	UBA1417	0.00231864584564699
HMDB0000097	Choline	Klebsiella	0.0205480669467602
HMDB0000097	Choline	UBA1394	0.0321236841573967
HMDB0000097	Choline	Eubacterium_R	0.00127120568503546
HMDB0000097	Choline	Akkermansia	0.00294077402409149
HMDB0000097	Choline	Scatomorpha	0.00549044257213022
HMDB0000097	Choline	CAG-103	0.013299928379601
HMDB0000097	Choline	Eubacterium_F	0.00231864584564699
HMDB0000098	D-Xylose	Acutalibacter	0.0000910740491151797
HMDB0000112	gamma-Aminobutyric acid	CAG-177	0.00792669461466276
HMDB0000112	gamma-Aminobutyric acid	Faecousia	0.00512142076366937
HMDB0000112	gamma-Aminobutyric acid	Lawsonibacter	0.000000000870790615593193
HMDB0000112	gamma-Aminobutyric acid	Phascolarctobacterium_A	0.0360935420538228
HMDB0000112	gamma-Aminobutyric acid	Bariatricus	0.0149071641365175
HMDB0000112	gamma-Aminobutyric acid	Veillonella	0.000274165332779238
HMDB0000112	gamma-Aminobutyric acid	Eisenbergiella	0.0000127102208978434
HMDB0000112	gamma-Aminobutyric acid	Gemmiger	0.00528353696671416
HMDB0000112	gamma-Aminobutyric acid	Flavonifractor	0.00409490374835113
HMDB0000112	gamma-Aminobutyric acid	Bifidobacterium	0.0305384800333969
HMDB0000112	gamma-Aminobutyric acid	CAG-83	0.000411584148568503
HMDB0000112	gamma-Aminobutyric acid	Cryptobacteroides	0.0147247683328717
HMDB0000112	gamma-Aminobutyric acid	Ruminococcus_E	0.0261705170919673
HMDB0000112	gamma-Aminobutyric acid	CAG-170	0.0000616486584893339
HMDB0000112	gamma-Aminobutyric acid	KLE1615	0.0305384800333969
HMDB0000112	gamma-Aminobutyric acid	Dorea_A	0.0424704445544393
HMDB0000112	gamma-Aminobutyric acid	Dysosmobacter	0.0000000000000000000144504147177717
HMDB0000112	gamma-Aminobutyric acid	Odoribacter	0.00461239732007026
HMDB0000112	gamma-Aminobutyric acid	Clostridium_A	0.00328271046913136
HMDB0000112	gamma-Aminobutyric acid	Alistipes	0.015197556442273
HMDB0000112	gamma-Aminobutyric acid	Parabacteroides	0.000117385596607663
HMDB0000112	gamma-Aminobutyric acid	Choladocola	0.000189980615113023
HMDB0000112	gamma-Aminobutyric acid	Fimivicinus	0.0261705170919673
HMDB0000112	gamma-Aminobutyric acid	Butyribacter	0.0272135119357166
HMDB0000112	gamma-Aminobutyric acid	Pseudoruminococcus_A	0.00811058861214752
HMDB0000112	gamma-Aminobutyric acid	Bilophila	0.00676441293658191
HMDB0000112	gamma-Aminobutyric acid	ER4	0.0000705344841552916
HMDB0000112	gamma-Aminobutyric acid	Evtepia	0.0251786963758113
HMDB0000112	gamma-Aminobutyric acid	Fimenecus	0.0177386372609735
HMDB0000112	gamma-Aminobutyric acid	Onthomonas	0.000963337427605595
HMDB0000112	gamma-Aminobutyric acid	CAG-269	0.00197645167699267
HMDB0000112	gamma-Aminobutyric acid	Bacteroides	0.0424704445544393
HMDB0000112	gamma-Aminobutyric acid	Haemophilus_D	0.00179606133116737
HMDB0000112	gamma-Aminobutyric acid	Butyricimonas	0.000000000359573383359807
HMDB0000112	gamma-Aminobutyric acid	UBA1417	0.0261705170919673
HMDB0000112	gamma-Aminobutyric acid	Blautia_A	0.0147247683328717
HMDB0000112	gamma-Aminobutyric acid	UBA11524	0.00302554660488098
HMDB0000112	gamma-Aminobutyric acid	Klebsiella	0.0477125625439483
HMDB0000112	gamma-Aminobutyric acid	Ruminococcus_D	0.00302554660488098
HMDB0000112	gamma-Aminobutyric acid	Acetatifactor	0.0000021218434928433
HMDB0000112	gamma-Aminobutyric acid	Ruminococcus_C	0.000298807964538722
HMDB0000112	gamma-Aminobutyric acid	Barnesiella	0.0283620480513617
HMDB0000112	gamma-Aminobutyric acid	Anaerobutyricum	0.0177386372609735
HMDB0000112	gamma-Aminobutyric acid	Copromonas	0.0477125625439483
HMDB0000112	gamma-Aminobutyric acid	Fusobacterium_A	0.0146784203767491
HMDB0000112	gamma-Aminobutyric acid	CAG-103	0.000411584148568503
HMDB0000118	Homovanillic acid	Bifidobacterium	0.00173664749569343
HMDB0000118	Homovanillic acid	Alistipes	0.0336634752472267
HMDB0000118	Homovanillic acid	Streptococcus	0.0218320108070724
HMDB0000118	Homovanillic acid	Butyricimonas	0.0019384226171646
HMDB0000122	D-Glucose	Faecousia	0.00000309500963947198
HMDB0000122	D-Glucose	Ruminiclostridium_E	0.00346016351694232
HMDB0000122	D-Glucose	Veillonella	0.0128067795905579
HMDB0000122	D-Glucose	Acutalibacter	0.0000000110274412308562
HMDB0000122	D-Glucose	CAG-170	0.0224035463485725
HMDB0000122	D-Glucose	Dysosmobacter	0.0000000078403683009606
HMDB0000122	D-Glucose	PeH17	0.0331077198722086
HMDB0000122	D-Glucose	Alistipes	0.0000000078403683009606
HMDB0000122	D-Glucose	Fimivicinus	0.00590278735563204
HMDB0000122	D-Glucose	Streptococcus	0.0120650279054494
HMDB0000122	D-Glucose	Evtepia	0.0331077198722086
HMDB0000122	D-Glucose	Fimenecus	0.000424519415477907
HMDB0000122	D-Glucose	Scatomorpha	0.00166069772053466
HMDB0000122	D-Glucose	Roseburia	0.0000655689574059322
HMDB0000122	D-Glucose	CAG-103	0.0333825700477134
HMDB0000123	Glycine	CAG-83	0.00293003535290175
HMDB0000123	Glycine	Cryptobacteroides	0.0180164208153688
HMDB0000123	Glycine	Lachnospira	0.00153703044452918
HMDB0000123	Glycine	Paraprevotella	0.0354300485803294
HMDB0000123	Glycine	KLE1615	0.0180164208153688
HMDB0000123	Glycine	Dysosmobacter	0.00255527717473316
HMDB0000123	Glycine	Odoribacter	0.00115293927864455
HMDB0000123	Glycine	PeH17	0.0413551527468666
HMDB0000123	Glycine	Alistipes	0.00000064084506460229
HMDB0000123	Glycine	Fimivicinus	0.00119798542492216
HMDB0000123	Glycine	Streptococcus	0.00115293927864455
HMDB0000123	Glycine	ER4	0.00451221579673031
HMDB0000123	Glycine	Butyricimonas	0.0103190671200338
HMDB0000123	Glycine	Barnesiella	0.0276084950824089
HMDB0000123	Glycine	Eubacterium_F	0.00119798542492216
HMDB0000127	D-Glucuronic acid	Anaerostipes	0.0368241248734115
HMDB0000127	D-Glucuronic acid	Blautia	0.00496839873098033
HMDB0000127	D-Glucuronic acid	Barnesiella	0.00739284046950358
HMDB0000128	Guanidoacetic acid	CAG-177	0.00601753234097085
HMDB0000128	Guanidoacetic acid	Faecousia	0.0376514723682325
HMDB0000128	Guanidoacetic acid	Lawsonibacter	0.0432564803511137
HMDB0000128	Guanidoacetic acid	Ruminiclostridium_E	0.00764846722391884
HMDB0000128	Guanidoacetic acid	Veillonella	0.0303340024253207
HMDB0000128	Guanidoacetic acid	Anaerostipes	0.00601753234097085
HMDB0000128	Guanidoacetic acid	Acutalibacter	0.0205037847900693
HMDB0000128	Guanidoacetic acid	Bifidobacterium	0.0295609319593687
HMDB0000128	Guanidoacetic acid	CAG-83	0.0017347155744233
HMDB0000128	Guanidoacetic acid	Cryptobacteroides	0.00338461860095567
HMDB0000128	Guanidoacetic acid	Ruminococcus_E	0.0144146524345695
HMDB0000128	Guanidoacetic acid	Paraprevotella	0.0213817661160027
HMDB0000128	Guanidoacetic acid	CAG-170	0.0108595624108905
HMDB0000128	Guanidoacetic acid	Dysosmobacter	0.000201457540302033
HMDB0000128	Guanidoacetic acid	Odoribacter	0.0000000453247543258057
HMDB0000128	Guanidoacetic acid	Clostridium_A	0.0117158042220323
HMDB0000128	Guanidoacetic acid	PeH17	0.00764846722391884
HMDB0000128	Guanidoacetic acid	Alistipes	0.00000000364974701520529
HMDB0000128	Guanidoacetic acid	Parabacteroides	0.0295609319593687
HMDB0000128	Guanidoacetic acid	Fimivicinus	0.000554554186939092
HMDB0000128	Guanidoacetic acid	Butyribacter	0.0265457134618837
HMDB0000128	Guanidoacetic acid	Ruminococcus_B	0.0135006655032414
HMDB0000128	Guanidoacetic acid	ER4	0.0000000728221291589758
HMDB0000128	Guanidoacetic acid	Evtepia	0.000201457540302033
HMDB0000128	Guanidoacetic acid	Clostridium	0.0000000728221291589758
HMDB0000128	Guanidoacetic acid	Bacteroides	0.0469836162021127
HMDB0000128	Guanidoacetic acid	Haemophilus_D	0.00601753234097085
HMDB0000128	Guanidoacetic acid	Butyricimonas	0.000201457540302033
HMDB0000128	Guanidoacetic acid	UBA1417	0.0295609319593687
HMDB0000128	Guanidoacetic acid	Klebsiella	0.0135006655032414
HMDB0000128	Guanidoacetic acid	Ruminococcus_D	0.00245779333044753
HMDB0000128	Guanidoacetic acid	Blautia	0.0293918043629623
HMDB0000128	Guanidoacetic acid	Acetatifactor	0.000000662224398589696
HMDB0000128	Guanidoacetic acid	Barnesiella	0.0017347155744233
HMDB0000128	Guanidoacetic acid	Akkermansia	0.0024624825192773
HMDB0000128	Guanidoacetic acid	Scatomorpha	0.00629593434401266
HMDB0000128	Guanidoacetic acid	CAG-103	0.00338461860095567
HMDB0000128	Guanidoacetic acid	Eubacterium_F	0.00245779333044753
HMDB0000132	Guanine	Lachnospira	0.00753328949554012
HMDB0000132	Guanine	Coprococcus	0.00339542485182576
HMDB0000132	Guanine	Ruminococcus_E	0.00785195486614153
HMDB0000132	Guanine	Faecalimonas	0.00753328949554012
HMDB0000132	Guanine	Choladocola	0.0341840542068876
HMDB0000132	Guanine	Dorea	0.0317035476908772
HMDB0000132	Guanine	CAG-269	0.0317035476908772
HMDB0000132	Guanine	Ruminococcus_D	0.0269329449318869
HMDB0000132	Guanine	CAG-41	0.0177607372065897
HMDB0000132	Guanine	Ruminococcus_C	0.0000937998751319984
HMDB0000132	Guanine	Agathobacter	0.00339542485182576
HMDB0000132	Guanine	Copromonas	0.0317035476908772
HMDB0000132	Guanine	Hungatella	0.00375293386197128
HMDB0000132	Guanine	Dialister	0.00640016044494431
HMDB0000132	Guanine	Eubacterium_I	0.0161256806551264
HMDB0000132	Guanine	Roseburia	0.0043094105934205
HMDB0000132	Guanine	CAG-103	0.0177811794827837
HMDB0000133	Guanosine	Bifidobacterium	0.00192787395950317
HMDB0000138	Glycocholic acid	CAG-177	0.0152651599740169
HMDB0000138	Glycocholic acid	Faecousia	0.000805745937745243
HMDB0000138	Glycocholic acid	Bariatricus	0.0409242742570047
HMDB0000138	Glycocholic acid	Veillonella	0.023392227058484
HMDB0000138	Glycocholic acid	Erysipelatoclostridium	0.0359188924746371
HMDB0000138	Glycocholic acid	Gemmiger	0.00345761160116921
HMDB0000138	Glycocholic acid	CAG-83	0.000144061729891623
HMDB0000138	Glycocholic acid	Cryptobacteroides	0.0444705989982203
HMDB0000138	Glycocholic acid	Ruminococcus_E	0.00591248045414923
HMDB0000138	Glycocholic acid	CAG-170	0.00473036378037615
HMDB0000138	Glycocholic acid	Dysosmobacter	0.000668185779098527
HMDB0000138	Glycocholic acid	Odoribacter	0.00345761160116921
HMDB0000138	Glycocholic acid	PeH17	0.00126001329880656
HMDB0000138	Glycocholic acid	Alistipes	0.00000173456574346435
HMDB0000138	Glycocholic acid	Fimivicinus	0.000245842066707119
HMDB0000138	Glycocholic acid	CAG-127	0.0393603724382512
HMDB0000138	Glycocholic acid	Butyribacter	0.0327463405663879
HMDB0000138	Glycocholic acid	Ruminococcus_B	0.000805745937745243
HMDB0000138	Glycocholic acid	Streptococcus	0.0211713470075106
HMDB0000138	Glycocholic acid	ER4	0.0000672851536264854
HMDB0000138	Glycocholic acid	Evtepia	0.0276815414817973
HMDB0000138	Glycocholic acid	CAG-217	0.025905961457053
HMDB0000138	Glycocholic acid	Fimenecus	0.0152651599740169
HMDB0000138	Glycocholic acid	Onthomonas	0.0296142768387711
HMDB0000138	Glycocholic acid	Clostridium	0.0159267697282469
HMDB0000138	Glycocholic acid	Haemophilus_D	0.00543410052615601
HMDB0000138	Glycocholic acid	Butyricimonas	0.00289458579032539
HMDB0000138	Glycocholic acid	Agathobaculum	0.00978690513869751
HMDB0000138	Glycocholic acid	UBA1417	0.027740888241847
HMDB0000138	Glycocholic acid	Enterocloster	0.00350944142169197
HMDB0000138	Glycocholic acid	Ruminococcus_D	0.000805745937745243
HMDB0000138	Glycocholic acid	Blautia	0.000805745937745243
HMDB0000138	Glycocholic acid	UBA1394	0.00479852383245487
HMDB0000138	Glycocholic acid	Eubacterium_R	0.00229401487618687
HMDB0000138	Glycocholic acid	Ruminococcus_C	0.00160194732932925
HMDB0000138	Glycocholic acid	Barnesiella	0.00393451309568175
HMDB0000138	Glycocholic acid	Hungatella	0.0393603724382512
HMDB0000138	Glycocholic acid	Akkermansia	0.000805745937745243
HMDB0000138	Glycocholic acid	Scatomorpha	0.0283699967113666
HMDB0000138	Glycocholic acid	CAG-103	0.000716458552734112
HMDB0000139	Glyceric acid	CAG-177	0.0296178428037105
HMDB0000139	Glyceric acid	Escherichia	0.0296178428037105
HMDB0000139	Glyceric acid	Acutalibacter	0.00192194752248958
HMDB0000139	Glyceric acid	Flavonifractor	0.0279441319061579
HMDB0000139	Glyceric acid	CAG-83	0.0126989215626696
HMDB0000139	Glyceric acid	Dysosmobacter	0.00331242260585336
HMDB0000139	Glyceric acid	Ruthenibacterium	0.0279441319061579
HMDB0000139	Glyceric acid	Alistipes	0.00817785923260534
HMDB0000139	Glyceric acid	Fimivicinus	0.00723980492223058
HMDB0000139	Glyceric acid	Collinsella	0.0170394985630523
HMDB0000139	Glyceric acid	ER4	0.0126989215626696
HMDB0000139	Glyceric acid	Evtepia	0.00723980492223058
HMDB0000139	Glyceric acid	Haemophilus_D	0.0126989215626696
HMDB0000139	Glyceric acid	Agathobacter	0.00786638253138559
HMDB0000139	Glyceric acid	Scatomorpha	0.0296178428037105
HMDB0000139	Glyceric acid	Roseburia	0.000585263514135866
HMDB0000152	Gentisic acid	Veillonella	0.017868454547934
HMDB0000152	Gentisic acid	Lachnospira	0.0000919787121541116
HMDB0000152	Gentisic acid	Dysosmobacter	0.0139171927321495
HMDB0000152	Gentisic acid	Ruthenibacterium	0.0000854154212806276
HMDB0000152	Gentisic acid	Alistipes	0.0226304091899089
HMDB0000152	Gentisic acid	UBA1417	0.0226304091899089
HMDB0000152	Gentisic acid	Faecalibacterium	0.000149365580617205
HMDB0000152	Gentisic acid	Phascolarctobacterium	0.0139171927321495
HMDB0000152	Gentisic acid	Agathobacter	0.00244142539757054
HMDB0000152	Gentisic acid	Prevotella	0.0183412421432
HMDB0000152	Gentisic acid	Roseburia	0.0010183917202872
HMDB0000156	Malic acid	Faecousia	0.00000575018885899327
HMDB0000156	Malic acid	Acutalibacter	0.0266923686181625
HMDB0000156	Malic acid	CAG-170	0.00000859465038755064
HMDB0000156	Malic acid	Dysosmobacter	0.00791296616255995
HMDB0000156	Malic acid	UBA1417	0.000848565286527594
HMDB0000156	Malic acid	CAG-103	0.0013196234686716
HMDB0000157	Hypoxanthine	Erysipelatoclostridium	0.0426857125776127
HMDB0000157	Hypoxanthine	Flavonifractor	0.0202889710252822
HMDB0000157	Hypoxanthine	Ruthenibacterium	0.0202889710252822
HMDB0000157	Hypoxanthine	Faecalimonas	0.0426857125776127
HMDB0000157	Hypoxanthine	Copromonas	0.0426857125776127
HMDB0000158	L-Tyrosine	CAG-177	0.0273879124325828
HMDB0000158	L-Tyrosine	Faecousia	0.000393071724417388
HMDB0000158	L-Tyrosine	Ruminiclostridium_E	0.0329844654705502
HMDB0000158	L-Tyrosine	Acutalibacter	0.0389006052276545
HMDB0000158	L-Tyrosine	CAG-83	0.000393071724417388
HMDB0000158	L-Tyrosine	Cryptobacteroides	0.0185059741727388
HMDB0000158	L-Tyrosine	Lachnospira	0.000393071724417388
HMDB0000158	L-Tyrosine	Coprococcus	0.0280067269475457
HMDB0000158	L-Tyrosine	CAG-170	0.00346292096148497
HMDB0000158	L-Tyrosine	KLE1615	0.0186778094116915
HMDB0000158	L-Tyrosine	Dysosmobacter	0.00346292096148497
HMDB0000158	L-Tyrosine	Odoribacter	0.015462772095587
HMDB0000158	L-Tyrosine	PeH17	0.0480773143675228
HMDB0000158	L-Tyrosine	Alistipes	0.0000102517167684658
HMDB0000158	L-Tyrosine	Parabacteroides	0.0237131114751369
HMDB0000158	L-Tyrosine	Pseudoruminococcus_A	0.00417095133069334
HMDB0000158	L-Tyrosine	Ruminococcus_B	0.0129070873043143
HMDB0000158	L-Tyrosine	Streptococcus	0.0000408082486514016
HMDB0000158	L-Tyrosine	ER4	0.00346292096148497
HMDB0000158	L-Tyrosine	Fimenecus	0.0129070873043143
HMDB0000158	L-Tyrosine	Butyricimonas	0.0145802310489689
HMDB0000158	L-Tyrosine	UBA11524	0.0273879124325828
HMDB0000158	L-Tyrosine	Blautia	0.0185059741727388
HMDB0000158	L-Tyrosine	UBA1394	0.0194864389645654
HMDB0000158	L-Tyrosine	Barnesiella	0.023789676400862
HMDB0000158	L-Tyrosine	Clostridium_Q	0.0129070873043143
HMDB0000158	L-Tyrosine	Scatomorpha	0.0129070873043143
HMDB0000158	L-Tyrosine	CAG-103	0.0116764279401129
HMDB0000158	L-Tyrosine	Eubacterium_F	0.00915549059591325
HMDB0000159	Phenylalanine	CAG-177	0.017111142967176
HMDB0000159	Phenylalanine	Faecousia	0.000526033045345114
HMDB0000159	Phenylalanine	Ruminiclostridium_E	0.000000509867760641128
HMDB0000159	Phenylalanine	Veillonella	0.0288386899805713
HMDB0000159	Phenylalanine	Gemmiger	0.00737865336836414
HMDB0000159	Phenylalanine	CAG-83	0.000519127793210363
HMDB0000159	Phenylalanine	Cryptobacteroides	0.0000432410930954754
HMDB0000159	Phenylalanine	Lachnospira	0.0000592076714562337
HMDB0000159	Phenylalanine	Coprococcus	0.0024778094448863
HMDB0000159	Phenylalanine	Ruminococcus_E	0.0341805021112698
HMDB0000159	Phenylalanine	Paraprevotella	0.0379097223357301
HMDB0000159	Phenylalanine	CAG-170	0.000249823237868869
HMDB0000159	Phenylalanine	KLE1615	0.000394630244139568
HMDB0000159	Phenylalanine	Dysosmobacter	0.000408936589661257
HMDB0000159	Phenylalanine	Odoribacter	0.00107089632409344
HMDB0000159	Phenylalanine	Alistipes	0.0000106472224947482
HMDB0000159	Phenylalanine	Choladocola	0.0172913409108626
HMDB0000159	Phenylalanine	Butyribacter	0.0197763100501459
HMDB0000159	Phenylalanine	Pseudoruminococcus_A	0.00264025437270957
HMDB0000159	Phenylalanine	Ruminococcus_B	0.0341805021112698
HMDB0000159	Phenylalanine	Streptococcus	0.000000282102633202739
HMDB0000159	Phenylalanine	ER4	0.0000915546249008274
HMDB0000159	Phenylalanine	Evtepia	0.0341805021112698
HMDB0000159	Phenylalanine	Fimenecus	0.0000915546249008274
HMDB0000159	Phenylalanine	Onthomonas	0.0411038774408923
HMDB0000159	Phenylalanine	CAG-269	0.0379097223357301
HMDB0000159	Phenylalanine	Butyricimonas	0.0000180989265496314
HMDB0000159	Phenylalanine	Faecalibacterium	0.00679203627255255
HMDB0000159	Phenylalanine	UBA11524	0.0113190757970324
HMDB0000159	Phenylalanine	Enterocloster	0.0333300667437892
HMDB0000159	Phenylalanine	Blautia	0.0385074815320831
HMDB0000159	Phenylalanine	UBA1394	0.00167822386679388
HMDB0000159	Phenylalanine	Eubacterium_R	0.0388737550112613
HMDB0000159	Phenylalanine	Barnesiella	0.00411666769732101
HMDB0000159	Phenylalanine	Scatomorpha	0.0202884412926605
HMDB0000159	Phenylalanine	CAG-103	0.0202884412926605
HMDB0000159	Phenylalanine	Eubacterium_F	0.000000282102633202739
HMDB0000161	L-Alanine	CAG-177	0.0197695943439256
HMDB0000161	L-Alanine	Faecousia	0.000305391418440536
HMDB0000161	L-Alanine	Anaerostipes	0.00141990064448713
HMDB0000161	L-Alanine	Acutalibacter	0.0345197125444224
HMDB0000161	L-Alanine	CAG-83	0.000305391418440536
HMDB0000161	L-Alanine	Cryptobacteroides	0.0126906082863962
HMDB0000161	L-Alanine	Lachnospira	0.0000902009464598838
HMDB0000161	L-Alanine	CAG-170	0.00800625348104192
HMDB0000161	L-Alanine	KLE1615	0.000520679753959976
HMDB0000161	L-Alanine	Dysosmobacter	0.000305391418440536
HMDB0000161	L-Alanine	Odoribacter	0.00528120000213742
HMDB0000161	L-Alanine	PeH17	0.0244898107603991
HMDB0000161	L-Alanine	Alistipes	0.0000902009464598838
HMDB0000161	L-Alanine	Parabacteroides	0.00713634627841359
HMDB0000161	L-Alanine	Butyribacter	0.0125398002419876
HMDB0000161	L-Alanine	Pseudoruminococcus_A	0.0487456551876439
HMDB0000161	L-Alanine	Ruminococcus_B	0.0299225575427174
HMDB0000161	L-Alanine	Streptococcus	0.00018411838491831
HMDB0000161	L-Alanine	ER4	0.000520679753959976
HMDB0000161	L-Alanine	Butyricimonas	0.00381094925119466
HMDB0000161	L-Alanine	UBA11524	0.0244898107603991
HMDB0000161	L-Alanine	Blautia	0.0207171762223116
HMDB0000161	L-Alanine	Barnesiella	0.0138144002928224
HMDB0000161	L-Alanine	CAG-103	0.00508511300281325
HMDB0000161	L-Alanine	Eubacterium_F	0.00141990064448713
HMDB0000162	Proline	Lachnospira	0.0452967672339026
HMDB0000167	L-Threonine	CAG-177	0.0127467727761577
HMDB0000167	L-Threonine	Faecousia	0.0087030517898433
HMDB0000167	L-Threonine	Ruminiclostridium_E	0.00000622419047968503
HMDB0000167	L-Threonine	Bifidobacterium	0.0381388228306449
HMDB0000167	L-Threonine	CAG-83	0.00131468561795603
HMDB0000167	L-Threonine	Cryptobacteroides	0.00192706996681889
HMDB0000167	L-Threonine	CAG-170	0.0000819682629365913
HMDB0000167	L-Threonine	Dysosmobacter	0.0000679247789446383
HMDB0000167	L-Threonine	Odoribacter	0.0000679247789446383
HMDB0000167	L-Threonine	PeH17	0.021183916348516
HMDB0000167	L-Threonine	Alistipes	0.000000267005959837918
HMDB0000167	L-Threonine	Ruminococcus_B	0.00187926685756221
HMDB0000167	L-Threonine	Streptococcus	0.00131468561795603
HMDB0000167	L-Threonine	ER4	0.00000000227973455023547
HMDB0000167	L-Threonine	Fimenecus	0.0129156404696309
HMDB0000167	L-Threonine	Haemophilus_D	0.0381037304509607
HMDB0000167	L-Threonine	Butyricimonas	0.00000000790266923978303
HMDB0000167	L-Threonine	Enterocloster	0.00647903999195144
HMDB0000167	L-Threonine	UBA1394	0.000220787091108046
HMDB0000167	L-Threonine	Barnesiella	0.00142631749528256
HMDB0000167	L-Threonine	Akkermansia	0.0317769549637428
HMDB0000167	L-Threonine	Clostridium_Q	0.0381388228306449
HMDB0000167	L-Threonine	Scatomorpha	0.0317769549637428
HMDB0000167	L-Threonine	Eubacterium_F	0.025688979471176
HMDB0000168	L-Asparagine	Eubacterium_G	0.0437834217801136
HMDB0000168	L-Asparagine	Dysosmobacter	0.0357881140133318
HMDB0000168	L-Asparagine	Odoribacter	0.0439636003217796
HMDB0000168	L-Asparagine	Choladocola	0.0117367651222827
HMDB0000168	L-Asparagine	Ventrimonas	0.0347933208842289
HMDB0000168	L-Asparagine	Butyribacter	0.00376766228363044
HMDB0000168	L-Asparagine	Onthomonas	0.000123430793421513
HMDB0000168	L-Asparagine	Haemophilus_D	0.0437834217801136
HMDB0000168	L-Asparagine	Butyricimonas	0.00000068985577720839
HMDB0000168	L-Asparagine	Faecalibacterium	0.00000034260007532726
HMDB0000168	L-Asparagine	Ruminococcus_C	0.0437834217801136
HMDB0000168	L-Asparagine	Agathobacter	0.00000034260007532726
HMDB0000168	L-Asparagine	Dialister	0.00632472839398024
HMDB0000168	L-Asparagine	Eubacterium_I	0.00632472839398024
HMDB0000168	L-Asparagine	Roseburia	0.00632472839398024
HMDB0000172	Isoleucine	Faecousia	0.00517192484734581
HMDB0000172	Isoleucine	CAG-83	0.0311503212206018
HMDB0000172	Isoleucine	Cryptobacteroides	0.00668301118828664
HMDB0000172	Isoleucine	Lachnospira	0.00000170875904293954
HMDB0000172	Isoleucine	CAG-170	0.0241271799265754
HMDB0000172	Isoleucine	KLE1615	0.00393193484527366
HMDB0000172	Isoleucine	Dysosmobacter	0.00346715341356157
HMDB0000172	Isoleucine	Odoribacter	0.00437360148777195
HMDB0000172	Isoleucine	Alistipes	0.0000416802230699355
HMDB0000172	Isoleucine	Streptococcus	0.000000311397346268563
HMDB0000172	Isoleucine	ER4	0.00346715341356157
HMDB0000172	Isoleucine	Fimenecus	0.043077180206931
HMDB0000172	Isoleucine	CAG-269	0.0202384046728533
HMDB0000172	Isoleucine	Butyricimonas	0.0133187467104196
HMDB0000172	Isoleucine	Barnesiella	0.0327209553322454
HMDB0000172	Isoleucine	CAG-103	0.0408185108393273
HMDB0000172	Isoleucine	Eubacterium_F	0.00937061052319975
HMDB0000174	L-Fucose	CAG-170	0.00967460468081384
HMDB0000174	L-Fucose	Fimenecus	0.00967460468081384
HMDB0000174	L-Fucose	Eubacterium_F	0.00967460468081384
HMDB0000177	Histidine	Sutterella	0.0489065491521556
HMDB0000177	Histidine	CAG-177	0.00349670934665652
HMDB0000177	Histidine	Faecousia	0.00000080490330959577
HMDB0000177	Histidine	Ruminiclostridium_E	0.0000000481779102403788
HMDB0000177	Histidine	Veillonella	0.00841183402465577
HMDB0000177	Histidine	Anaerostipes	0.0132366474497215
HMDB0000177	Histidine	Acutalibacter	0.0151732044642442
HMDB0000177	Histidine	Gemmiger	0.0117819557882573
HMDB0000177	Histidine	Eubacterium_G	0.0139967252706558
HMDB0000177	Histidine	CAG-83	0.000000738700194558102
HMDB0000177	Histidine	Cryptobacteroides	0.000104092977412749
HMDB0000177	Histidine	Lachnospira	0.0139739048775361
HMDB0000177	Histidine	Coprococcus	0.00319818591425169
HMDB0000177	Histidine	Ruminococcus_E	0.00000217204492784505
HMDB0000177	Histidine	Paraprevotella	0.00775029118924224
HMDB0000177	Histidine	CAG-170	0.00000000000000102161225773828
HMDB0000177	Histidine	KLE1615	0.033905742956267
HMDB0000177	Histidine	Dysosmobacter	0.000113456923295957
HMDB0000177	Histidine	Odoribacter	0.00264299246648874
HMDB0000177	Histidine	Ruthenibacterium	0.0295490448740433
HMDB0000177	Histidine	Faecalimonas	0.00744826987635212
HMDB0000177	Histidine	PeH17	0.000275804981219071
HMDB0000177	Histidine	Alistipes	0.00000420031961767155
HMDB0000177	Histidine	Fimivicinus	0.0000721333070568248
HMDB0000177	Histidine	CAG-127	0.00267603630726332
HMDB0000177	Histidine	Pseudoruminococcus_A	0.0000262876682335484
HMDB0000177	Histidine	Ruminococcus_B	0.0149712712233226
HMDB0000177	Histidine	Streptococcus	0.00000837063351885043
HMDB0000177	Histidine	RUG115	0.00938950244598582
HMDB0000177	Histidine	ER4	0.000000647646847227278
HMDB0000177	Histidine	Evtepia	0.000129361780017422
HMDB0000177	Histidine	Fimenecus	0.000353069022021548
HMDB0000177	Histidine	Onthomonas	0.0132366474497215
HMDB0000177	Histidine	CAG-269	0.0442182085077629
HMDB0000177	Histidine	Haemophilus_D	0.0175402670457219
HMDB0000177	Histidine	Butyricimonas	0.00671119764929224
HMDB0000177	Histidine	UBA1417	0.00349670934665652
HMDB0000177	Histidine	UBA11524	0.00155415079716199
HMDB0000177	Histidine	Klebsiella	0.000607367216965136
HMDB0000177	Histidine	Ruminococcus_D	0.015457183480595
HMDB0000177	Histidine	CAG-41	0.0335980106227164
HMDB0000177	Histidine	Acetatifactor	0.00331422266877244
HMDB0000177	Histidine	UBA1394	0.000113456923295957
HMDB0000177	Histidine	Holdemanella	0.0427687377167228
HMDB0000177	Histidine	Eubacterium_R	0.0276103500274124
HMDB0000177	Histidine	Barnesiella	0.00947833138594848
HMDB0000177	Histidine	Akkermansia	0.00331422266877244
HMDB0000177	Histidine	Scatomorpha	0.00349670934665652
HMDB0000177	Histidine	CAG-103	0.00176542634511216
HMDB0000177	Histidine	Eubacterium_F	0.00226005972130623
HMDB0000181	DOPA	Lawsonibacter	0.000489213294419754
HMDB0000182	Lysine	CAG-177	0.00628612925670357
HMDB0000182	Lysine	Faecousia	0.00628612925670357
HMDB0000182	Lysine	Ruminiclostridium_E	0.014257787787762
HMDB0000182	Lysine	Erysipelatoclostridium	0.016240069793526
HMDB0000182	Lysine	Anaerostipes	0.0323713573810238
HMDB0000182	Lysine	CAG-83	0.00121837987687885
HMDB0000182	Lysine	Cryptobacteroides	0.00206084294703549
HMDB0000182	Lysine	CAG-170	0.0000000000167703615494019
HMDB0000182	Lysine	Dysosmobacter	0.00000536367493446219
HMDB0000182	Lysine	Odoribacter	0.0121859016811052
HMDB0000182	Lysine	PeH17	0.0110047033103959
HMDB0000182	Lysine	Alistipes	0.000623230606836024
HMDB0000182	Lysine	Pseudoruminococcus_A	0.00289747839983964
HMDB0000182	Lysine	Streptococcus	0.0000380992739098073
HMDB0000182	Lysine	ER4	0.0000380992739098073
HMDB0000182	Lysine	Fimenecus	0.00628612925670357
HMDB0000182	Lysine	UBA11524	0.042157180537314
HMDB0000182	Lysine	Blautia	0.00628612925670357
HMDB0000182	Lysine	UBA1394	0.0110047033103959
HMDB0000182	Lysine	Agathobacter	0.0165045877369953
HMDB0000182	Lysine	Copromonas	0.014257787787762
HMDB0000182	Lysine	Clostridium_Q	0.0151653368620834
HMDB0000182	Lysine	CAG-103	0.0050551995641271
HMDB0000186	Alpha-Lactose	Faecousia	0.00000231342212799538
HMDB0000186	Alpha-Lactose	Lawsonibacter	0.0160233935426923
HMDB0000186	Alpha-Lactose	Ruminiclostridium_E	0.000677761176829735
HMDB0000186	Alpha-Lactose	Veillonella	0.00463316906104042
HMDB0000186	Alpha-Lactose	Cryptobacteroides	0.0321668384182468
HMDB0000186	Alpha-Lactose	Ruminococcus_E	0.00972417027655996
HMDB0000186	Alpha-Lactose	CAG-170	0.000000478902430379263
HMDB0000186	Alpha-Lactose	Dysosmobacter	0.0000319993878343059
HMDB0000186	Alpha-Lactose	Odoribacter	0.0418431284058734
HMDB0000186	Alpha-Lactose	PeH17	0.00587266068139874
HMDB0000186	Alpha-Lactose	Pseudoruminococcus_A	0.0259482126740509
HMDB0000186	Alpha-Lactose	ER4	0.00012956762489099
HMDB0000186	Alpha-Lactose	Evtepia	0.000726888822080408
HMDB0000186	Alpha-Lactose	Fimenecus	0.00012956762489099
HMDB0000186	Alpha-Lactose	Onthomonas	0.0259482126740509
HMDB0000186	Alpha-Lactose	Butyricimonas	0.00119143576211985
HMDB0000186	Alpha-Lactose	Eubacterium_F	0.00494680002769539
HMDB0000187	Serine	Lachnospira	0.00534813212993672
HMDB0000187	Serine	Dysosmobacter	0.000127304268038881
HMDB0000187	Serine	Alistipes	0.0283791181407461
HMDB0000190	Lactic acid	Faecousia	0.00716644224484693
HMDB0000190	Lactic acid	Alloprevotella	0.0263971227017941
HMDB0000190	Lactic acid	Anaerotignum	0.0184843929335861
HMDB0000190	Lactic acid	Lawsonibacter	0.000325692379980499
HMDB0000190	Lactic acid	Veillonella	0.00012124946178093
HMDB0000190	Lactic acid	Erysipelatoclostridium	0.0307608405170696
HMDB0000190	Lactic acid	Acutalibacter	0.000404143572599018
HMDB0000190	Lactic acid	Eisenbergiella	0.0489454284950992
HMDB0000190	Lactic acid	Flavonifractor	0.00498757025766769
HMDB0000190	Lactic acid	CAG-83	0.000983552528172347
HMDB0000190	Lactic acid	Cryptobacteroides	0.00498757025766769
HMDB0000190	Lactic acid	Paraprevotella	0.0307608405170696
HMDB0000190	Lactic acid	CAG-170	0.00498757025766769
HMDB0000190	Lactic acid	Dysosmobacter	0.0000000737451659264971
HMDB0000190	Lactic acid	Odoribacter	0.000173866120022378
HMDB0000190	Lactic acid	Clostridium_A	0.00498757025766769
HMDB0000190	Lactic acid	Ruthenibacterium	0.0263971227017941
HMDB0000190	Lactic acid	PeH17	0.00652727256105874
HMDB0000190	Lactic acid	Alistipes	0.0000000000261837422530509
HMDB0000190	Lactic acid	Parabacteroides	0.0000671500873878208
HMDB0000190	Lactic acid	Fimivicinus	0.00471938422099545
HMDB0000190	Lactic acid	Ruminococcus_B	0.0263971227017941
HMDB0000190	Lactic acid	Streptococcus	0.001431448132533
HMDB0000190	Lactic acid	ER4	0.00104264548246303
HMDB0000190	Lactic acid	Onthomonas	0.0495215635963033
HMDB0000190	Lactic acid	Clostridium	0.0150672842156707
HMDB0000190	Lactic acid	Bacteroides	0.00383389607913728
HMDB0000190	Lactic acid	Haemophilus_D	0.0120821724161706
HMDB0000190	Lactic acid	Butyricimonas	0.0173006928519816
HMDB0000190	Lactic acid	Faecalibacterium	0.0274779505764739
HMDB0000190	Lactic acid	Eubacterium_R	0.0169362473113612
HMDB0000190	Lactic acid	CAG-103	0.000173866120022378
HMDB0000190	Lactic acid	Eubacterium_F	0.00498757025766769
HMDB0000191	L-Aspartic acid	Bifidobacterium	0.0104093971373028
HMDB0000191	L-Aspartic acid	CAG-83	0.00724983352367728
HMDB0000191	L-Aspartic acid	Dysosmobacter	0.000276377363342869
HMDB0000191	L-Aspartic acid	Odoribacter	0.00175499196082264
HMDB0000191	L-Aspartic acid	Alistipes	0.00000212538588073199
HMDB0000191	L-Aspartic acid	ER4	0.0291156179692427
HMDB0000191	L-Aspartic acid	Fimenecus	0.0453413573666568
HMDB0000191	L-Aspartic acid	Butyricimonas	0.0291156179692427
HMDB0000191	L-Aspartic acid	Faecalibacterium	0.0253008033728272
HMDB0000191	L-Aspartic acid	Agathobacter	0.000000136314055673747
HMDB0000191	L-Aspartic acid	Copromonas	0.00019270667806649
HMDB0000191	L-Aspartic acid	Roseburia	0.0291156179692427
HMDB0000192	L-Cystine	Escherichia	0.0000601100655722844
HMDB0000192	L-Cystine	Veillonella	0.0186748481473962
HMDB0000192	L-Cystine	Anaerostipes	0.00107126441179649
HMDB0000192	L-Cystine	Cryptobacteroides	0.0388214064881567
HMDB0000192	L-Cystine	CAG-170	0.00279814053611012
HMDB0000192	L-Cystine	Dysosmobacter	0.0000271653735558878
HMDB0000192	L-Cystine	Odoribacter	0.00716235207018657
HMDB0000192	L-Cystine	Alistipes	0.00272517918204814
HMDB0000192	L-Cystine	Clostridium	0.0211462643654383
HMDB0000192	L-Cystine	Haemophilus_D	0.0000000574958624635699
HMDB0000192	L-Cystine	Butyricimonas	0.0218285405048621
HMDB0000192	L-Cystine	Enterocloster	0.0282651923988864
HMDB0000192	L-Cystine	Klebsiella	0.00716235207018657
HMDB0000192	L-Cystine	UBA1394	0.0282651923988864
HMDB0000192	L-Cystine	Barnesiella	0.00716235207018657
HMDB0000194	Anserine	Faecousia	0.037210658269116
HMDB0000194	Anserine	CAG-83	0.00537757463332085
HMDB0000194	Anserine	Dysosmobacter	0.00512793830598393
HMDB0000194	Anserine	Fimivicinus	0.00537757463332085
HMDB0000194	Anserine	Fimenecus	0.00777624711086129
HMDB0000194	Anserine	Clostridium	0.00512793830598393
HMDB0000194	Anserine	Acetatifactor	0.00537757463332085
HMDB0000194	Anserine	Barnesiella	0.0128023793593602
HMDB0000195	Inosine	Bifidobacterium	0.00143601333093269
HMDB0000195	Inosine	Collinsella	0.0000308202038447169
HMDB0000195	Inosine	Eggerthella	0.00609983041167516
HMDB0000195	Inosine	Acetatifactor	0.011581769857278
HMDB0000195	Inosine	Clostridium_Q	0.011581769857278
HMDB0000201	L-Acetylcarnitine	Faecousia	0.00102899664762266
HMDB0000201	L-Acetylcarnitine	Escherichia	0.0482808342053107
HMDB0000201	L-Acetylcarnitine	Veillonella	0.0210974119437212
HMDB0000201	L-Acetylcarnitine	Erysipelatoclostridium	0.00663020101424641
HMDB0000201	L-Acetylcarnitine	Anaerostipes	0.0475394818068703
HMDB0000201	L-Acetylcarnitine	Eisenbergiella	0.0477041013681809
HMDB0000201	L-Acetylcarnitine	Eubacterium_G	0.025864973536478
HMDB0000201	L-Acetylcarnitine	CAG-83	0.0145614700757156
HMDB0000201	L-Acetylcarnitine	Cryptobacteroides	0.000834248703032299
HMDB0000201	L-Acetylcarnitine	Coprococcus	0.025864973536478
HMDB0000201	L-Acetylcarnitine	Ruminococcus_E	0.00864175765225899
HMDB0000201	L-Acetylcarnitine	Paraprevotella	0.000489613293586722
HMDB0000201	L-Acetylcarnitine	CAG-170	0.000262279116162715
HMDB0000201	L-Acetylcarnitine	KLE1615	0.0317282427441574
HMDB0000201	L-Acetylcarnitine	Dysosmobacter	0.000834248703032299
HMDB0000201	L-Acetylcarnitine	Odoribacter	0.0228448154501178
HMDB0000201	L-Acetylcarnitine	Clostridium_A	0.00960695489097818
HMDB0000201	L-Acetylcarnitine	Faecalimonas	0.025864973536478
HMDB0000201	L-Acetylcarnitine	Alistipes	0.025864973536478
HMDB0000201	L-Acetylcarnitine	Choladocola	0.00960695489097818
HMDB0000201	L-Acetylcarnitine	Fimivicinus	0.0317282427441574
HMDB0000201	L-Acetylcarnitine	Ruminococcus_B	0.025864973536478
HMDB0000201	L-Acetylcarnitine	Bilophila	0.0482808342053107
HMDB0000201	L-Acetylcarnitine	Streptococcus	0.025864973536478
HMDB0000201	L-Acetylcarnitine	RUG115	0.0318926092760118
HMDB0000201	L-Acetylcarnitine	ER4	0.00646867011215758
HMDB0000201	L-Acetylcarnitine	Fimenecus	0.025864973536478
HMDB0000201	L-Acetylcarnitine	Onthomonas	0.00984340254652603
HMDB0000201	L-Acetylcarnitine	Clostridium	0.0000212849078485254
HMDB0000201	L-Acetylcarnitine	Haemophilus_D	0.000477163152550481
HMDB0000201	L-Acetylcarnitine	UBA1417	0.0370130545284606
HMDB0000201	L-Acetylcarnitine	Faecalibacterium	0.0454670921124223
HMDB0000201	L-Acetylcarnitine	Ruminococcus_D	0.00253405656331811
HMDB0000201	L-Acetylcarnitine	Blautia	0.0226823855560202
HMDB0000201	L-Acetylcarnitine	CAG-41	0.025864973536478
HMDB0000201	L-Acetylcarnitine	Acetatifactor	0.0129239093912471
HMDB0000201	L-Acetylcarnitine	Ruminococcus_C	0.00029460877196409
HMDB0000201	L-Acetylcarnitine	Dialister	0.0340745310396525
HMDB0000201	L-Acetylcarnitine	Eubacterium_F	0.0338183636270333
HMDB0000206	N6-Acetyl-L-lysine	Bifidobacterium	0.000304573494348115
HMDB0000208	Oxoglutaric acid	Phocaeicola	0.0140594516143863
HMDB0000209	Phenylacetic acid	Faecousia	0.026961709474319
HMDB0000209	Phenylacetic acid	Alloprevotella	0.0014193744427132
HMDB0000209	Phenylacetic acid	Anaerotignum	0.000959180597737232
HMDB0000209	Phenylacetic acid	Flavonifractor	0.0098156352867233
HMDB0000209	Phenylacetic acid	CAG-83	0.0000015712705715065
HMDB0000209	Phenylacetic acid	Cryptobacteroides	0.00773643875787994
HMDB0000209	Phenylacetic acid	CAG-170	0.00576837352665549
HMDB0000209	Phenylacetic acid	Dysosmobacter	0.026961709474319
HMDB0000209	Phenylacetic acid	PeH17	0.00484875343257649
HMDB0000209	Phenylacetic acid	Alistipes	0.0000015712705715065
HMDB0000209	Phenylacetic acid	Lactobacillus	0.000959180597737232
HMDB0000209	Phenylacetic acid	ER4	0.00000138011785727346
HMDB0000209	Phenylacetic acid	Haemophilus_D	0.0228541593928313
HMDB0000209	Phenylacetic acid	Butyricimonas	0.000143036729146534
HMDB0000209	Phenylacetic acid	Agathobaculum	0.0209429191538143
HMDB0000209	Phenylacetic acid	UBA11524	0.0451174060224502
HMDB0000209	Phenylacetic acid	Klebsiella	0.00881264273193373
HMDB0000209	Phenylacetic acid	Ruminococcus_C	0.0233686963783215
HMDB0000209	Phenylacetic acid	Agathobacter	0.0129943852304252
HMDB0000209	Phenylacetic acid	Barnesiella	0.026961709474319
HMDB0000209	Phenylacetic acid	Hungatella	0.0098156352867233
HMDB0000209	Phenylacetic acid	Clostridium_Q	0.0129943852304252
HMDB0000209	Phenylacetic acid	CAG-103	0.000959180597737232
HMDB0000211	myo-Inositol	Acutalibacter	0.0248367444333646
HMDB0000214	Ornithine	CAG-177	0.0461887729046228
HMDB0000214	Ornithine	Faecousia	0.0274324937645377
HMDB0000214	Ornithine	Ruminiclostridium_E	0.000424879646243814
HMDB0000214	Ornithine	Acutalibacter	0.0430495686527178
HMDB0000214	Ornithine	Cryptobacteroides	0.00941556236122743
HMDB0000214	Ornithine	Paraprevotella	0.0274324937645377
HMDB0000214	Ornithine	CAG-170	0.0095117051654193
HMDB0000214	Ornithine	Dysosmobacter	0.00210485900442032
HMDB0000214	Ornithine	Odoribacter	0.00210485900442032
HMDB0000214	Ornithine	PeH17	0.0461887729046228
HMDB0000214	Ornithine	Alistipes	0.00210485900442032
HMDB0000214	Ornithine	Fimivicinus	0.0022293071285624
HMDB0000214	Ornithine	Pseudoruminococcus_A	0.00875665425750777
HMDB0000214	Ornithine	ER4	0.00755680038557889
HMDB0000214	Ornithine	Evtepia	0.031131850566556
HMDB0000214	Ornithine	Fimenecus	0.0375632157736354
HMDB0000214	Ornithine	Butyricimonas	0.000838159934804059
HMDB0000214	Ornithine	Blautia	0.0274324937645377
HMDB0000214	Ornithine	UBA1394	0.00212615251578899
HMDB0000214	Ornithine	Copromonas	0.0062807081685192
HMDB0000214	Ornithine	Akkermansia	0.0275745987960662
HMDB0000214	Ornithine	Dialister	0.0178750480702176
HMDB0000214	Ornithine	Scatomorpha	0.0221556523173308
HMDB0000214	Ornithine	CAG-103	0.0277333275686541
HMDB0000214	Ornithine	Eubacterium_F	0.00210485900442032
HMDB0000215	N-Acetyl-D-glucosamine	Clostridium	0.0000277559506120138
HMDB0000215	N-Acetyl-D-glucosamine	Bacteroides	0.0154505426388418
HMDB0000216	Norepinephrine	Faecousia	0.0495005877019915
HMDB0000216	Norepinephrine	Lawsonibacter	0.0150129775043138
HMDB0000216	Norepinephrine	Acutalibacter	0.0150129775043138
HMDB0000216	Norepinephrine	Eubacterium_G	0.000529123655430891
HMDB0000216	Norepinephrine	Alistipes	0.0416002515928529
HMDB0000216	Norepinephrine	Ruminococcus_B	0.0150129775043138
HMDB0000216	Norepinephrine	Eubacterium_F	0.0352095407168963
HMDB0000220	Palmitic acid	Eubacterium_G	0.00374434591828935
HMDB0000220	Palmitic acid	Odoribacter	0.0453476866515905
HMDB0000220	Palmitic acid	Agathobacter	0.0274316217040542
HMDB0000222	Palmitoylcarnitine	CAG-177	0.0000000688525556401185
HMDB0000222	Palmitoylcarnitine	Faecousia	0.0292199362702925
HMDB0000222	Palmitoylcarnitine	Ruminiclostridium_E	0.000337770552745148
HMDB0000222	Palmitoylcarnitine	Veillonella	0.0380947690848137
HMDB0000222	Palmitoylcarnitine	Gemmiger	0.00000353138110979764
HMDB0000222	Palmitoylcarnitine	CAG-83	0.00024765027976376
HMDB0000222	Palmitoylcarnitine	Cryptobacteroides	0.00000336542969343504
HMDB0000222	Palmitoylcarnitine	Faecalibacillus	0.0235323462252862
HMDB0000222	Palmitoylcarnitine	Lachnospira	0.000028501813358043
HMDB0000222	Palmitoylcarnitine	Coprococcus	0.000729229684245782
HMDB0000222	Palmitoylcarnitine	Ruminococcus_E	0.00841645135280141
HMDB0000222	Palmitoylcarnitine	Paraprevotella	0.0222891100620595
HMDB0000222	Palmitoylcarnitine	CAG-170	0.00686651559028413
HMDB0000222	Palmitoylcarnitine	KLE1615	0.000336938045487381
HMDB0000222	Palmitoylcarnitine	Dysosmobacter	0.000611748737641253
HMDB0000222	Palmitoylcarnitine	Odoribacter	0.000337770552745148
HMDB0000222	Palmitoylcarnitine	PeH17	0.00619846750425551
HMDB0000222	Palmitoylcarnitine	Alistipes	0.00000412827945320983
HMDB0000222	Palmitoylcarnitine	Choladocola	0.00000756306487164083
HMDB0000222	Palmitoylcarnitine	CAG-127	0.0027574271598575
HMDB0000222	Palmitoylcarnitine	Butyribacter	0.00019844791166041
HMDB0000222	Palmitoylcarnitine	Pseudoruminococcus_A	0.000778722896105634
HMDB0000222	Palmitoylcarnitine	UMGS1375	0.0000119944503106948
HMDB0000222	Palmitoylcarnitine	RUG115	0.000414069155204059
HMDB0000222	Palmitoylcarnitine	ER4	0.0000000000000674867661233018
HMDB0000222	Palmitoylcarnitine	Fimenecus	0.00000490663318702514
HMDB0000222	Palmitoylcarnitine	Onthomonas	0.000000000000475063435638846
HMDB0000222	Palmitoylcarnitine	Clostridium	0.02234482033345
HMDB0000222	Palmitoylcarnitine	Haemophilus_D	0.00732267273993408
HMDB0000222	Palmitoylcarnitine	Butyricimonas	0.0000132132852644401
HMDB0000222	Palmitoylcarnitine	Agathobaculum	0.00672171933760551
HMDB0000222	Palmitoylcarnitine	Blautia_A	0.0155484652814394
HMDB0000222	Palmitoylcarnitine	UBA11524	0.00192431355992602
HMDB0000222	Palmitoylcarnitine	Enterocloster	0.0235323462252862
HMDB0000222	Palmitoylcarnitine	Klebsiella	0.00890951135928651
HMDB0000222	Palmitoylcarnitine	Ruminococcus_D	0.00000000141373446954162
HMDB0000222	Palmitoylcarnitine	CAG-41	0.0000666159082002949
HMDB0000222	Palmitoylcarnitine	Acetatifactor	0.0000000000000000907040916373059
HMDB0000222	Palmitoylcarnitine	UBA1394	0.0235323462252862
HMDB0000222	Palmitoylcarnitine	Eubacterium_R	0.00053101049357892
HMDB0000222	Palmitoylcarnitine	Ruminococcus_C	0.00000336542969343504
HMDB0000222	Palmitoylcarnitine	Barnesiella	0.0000336224896747058
HMDB0000222	Palmitoylcarnitine	Anaerobutyricum	0.0124962792814753
HMDB0000222	Palmitoylcarnitine	Akkermansia	0.00193754307457503
HMDB0000222	Palmitoylcarnitine	Scatomorpha	0.0155484652814394
HMDB0000222	Palmitoylcarnitine	Eubacterium_F	0.000000000197554981868439
HMDB0000227	Mevalonic acid	Acutalibacter	0.00185838774915252
HMDB0000235	Thiamine	Faecousia	0.0451896669213432
HMDB0000235	Thiamine	Bariatricus	0.0494723004871679
HMDB0000235	Thiamine	Phocaeicola	0.0451896669213432
HMDB0000235	Thiamine	CAG-83	0.0451896669213432
HMDB0000235	Thiamine	Coprococcus	0.0451896669213432
HMDB0000235	Thiamine	Dysosmobacter	0.0451896669213432
HMDB0000235	Thiamine	Ruminococcus_B	0.0451896669213432
HMDB0000235	Thiamine	RUG115	0.0451896669213432
HMDB0000235	Thiamine	ER4	0.0451896669213432
HMDB0000235	Thiamine	Enterocloster	0.0142015820972576
HMDB0000235	Thiamine	Ruminococcus_D	0.00721509406356525
HMDB0000235	Thiamine	Eubacterium_R	0.0451896669213432
HMDB0000235	Thiamine	Ruminococcus_C	0.000243842861506438
HMDB0000237	Propionic acid	Faecousia	0.0105990020980647
HMDB0000237	Propionic acid	CAG-83	0.0400074871188799
HMDB0000237	Propionic acid	CAG-170	0.0105990020980647
HMDB0000237	Propionic acid	Alistipes	0.0400074871188799
HMDB0000237	Propionic acid	Klebsiella	0.0400074871188799
HMDB0000237	Propionic acid	Prevotella	0.0400074871188799
HMDB0000243	Pyruvic acid	Bariatricus	0.0210528297811286
HMDB0000243	Pyruvic acid	Bifidobacterium	0.012067625864038
HMDB0000244	Riboflavin	Dialister	0.00925495819426193
HMDB0000247	Sorbitol	Faecousia	0.0093406585431429
HMDB0000247	Sorbitol	Alloprevotella	0.0337488498846821
HMDB0000247	Sorbitol	CAG-83	0.00163540601238472
HMDB0000247	Sorbitol	Cryptobacteroides	0.00334361989341211
HMDB0000247	Sorbitol	CAG-170	0.0093406585431429
HMDB0000247	Sorbitol	Clostridium_A	0.0411979046616454
HMDB0000247	Sorbitol	Fimivicinus	0.0300051599708451
HMDB0000247	Sorbitol	ER4	0.0411979046616454
HMDB0000247	Sorbitol	Clostridium	0.0093406585431429
HMDB0000247	Sorbitol	Agathobaculum	0.0337488498846821
HMDB0000247	Sorbitol	UBA1417	0.0101247624604737
HMDB0000247	Sorbitol	Akkermansia	0.0369664048167604
HMDB0000247	Sorbitol	Scatomorpha	0.00226907699661329
HMDB0000247	Sorbitol	CAG-103	0.00973797255943227
HMDB0000251	Taurine	CAG-177	0.000000257487947769627
HMDB0000251	Taurine	Faecousia	0.00000000000000229231140876369
HMDB0000251	Taurine	Ruminiclostridium_E	0.0000000000409155642323815
HMDB0000251	Taurine	Veillonella	0.000087422711910903
HMDB0000251	Taurine	Phocaeicola	0.0137595271865723
HMDB0000251	Taurine	Acutalibacter	0.000369719134403485
HMDB0000251	Taurine	Eisenbergiella	0.0276250641304951
HMDB0000251	Taurine	Gemmiger	0.0294826978025835
HMDB0000251	Taurine	Bifidobacterium	0.0182425304054736
HMDB0000251	Taurine	CAG-83	0.0000000000000000000047322786996355
HMDB0000251	Taurine	Cryptobacteroides	0.000105468593360403
HMDB0000251	Taurine	Lachnospira	0.042087435038278
HMDB0000251	Taurine	Coprococcus	0.0177387566903507
HMDB0000251	Taurine	Ruminococcus_E	0.00048913946624733
HMDB0000251	Taurine	Paraprevotella	0.0182425304054736
HMDB0000251	Taurine	CAG-170	0.000000450248024369362
HMDB0000251	Taurine	KLE1615	0.0276250641304951
HMDB0000251	Taurine	Dysosmobacter	0.00000359436416166881
HMDB0000251	Taurine	Odoribacter	0.000000456030976034486
HMDB0000251	Taurine	Clostridium_A	0.0000000097277745716949
HMDB0000251	Taurine	Ruthenibacterium	0.0209632439664483
HMDB0000251	Taurine	Faecalimonas	0.000147204817493664
HMDB0000251	Taurine	PeH17	0.00000101166240095592
HMDB0000251	Taurine	Alistipes	0.0000000000000000000607100303834989
HMDB0000251	Taurine	Lactobacillus	0.0425606170905678
HMDB0000251	Taurine	Parabacteroides	0.0000448193262452599
HMDB0000251	Taurine	CAG-127	0.011153592547269
HMDB0000251	Taurine	Butyribacter	0.0221263346125988
HMDB0000251	Taurine	Pseudoruminococcus_A	0.0146870451750849
HMDB0000251	Taurine	Ruminococcus_B	0.0000046115675525552
HMDB0000251	Taurine	Bilophila	0.0173111327313595
HMDB0000251	Taurine	Streptococcus	0.000150546178150485
HMDB0000251	Taurine	RUG115	0.009721223674527
HMDB0000251	Taurine	ER4	0.000000000000000586381325312182
HMDB0000251	Taurine	Evtepia	0.0195879996289912
HMDB0000251	Taurine	Fimenecus	0.00101096891599794
HMDB0000251	Taurine	Onthomonas	0.0202593845228014
HMDB0000251	Taurine	CAG-269	0.011153592547269
HMDB0000251	Taurine	Clostridium	0.00179794271997325
HMDB0000251	Taurine	Haemophilus_D	0.000468793585589294
HMDB0000251	Taurine	Butyricimonas	0.000000128441229438845
HMDB0000251	Taurine	UBA1417	0.0000233273192438332
HMDB0000251	Taurine	UBA11524	0.0141873929826112
HMDB0000251	Taurine	Enterocloster	0.000855700431364994
HMDB0000251	Taurine	Ruminococcus_D	0.00120310083249323
HMDB0000251	Taurine	Blautia	0.00519040495609726
HMDB0000251	Taurine	Acetatifactor	0.0177387566903507
HMDB0000251	Taurine	UBA1394	0.0000370232204050538
HMDB0000251	Taurine	Eubacterium_R	0.042087435038278
HMDB0000251	Taurine	Ruminococcus_C	0.000731786765709886
HMDB0000251	Taurine	Agathobacter	0.0291277515772362
HMDB0000251	Taurine	Barnesiella	0.000000257487947769627
HMDB0000251	Taurine	Akkermansia	0.000604015582822422
HMDB0000251	Taurine	Scatomorpha	0.0141873929826112
HMDB0000251	Taurine	Roseburia	0.042087435038278
HMDB0000251	Taurine	CAG-103	0.000000000131510367934309
HMDB0000251	Taurine	Eubacterium_F	0.000644540570493036
HMDB0000252	Sphingosine	CAG-177	0.00492796047723838
HMDB0000252	Sphingosine	Faecousia	0.0000776988364723525
HMDB0000252	Sphingosine	Ruminiclostridium_E	0.0184493444874106
HMDB0000252	Sphingosine	Gemmiger	0.00000327751713295743
HMDB0000252	Sphingosine	CAG-83	0.00171995969076856
HMDB0000252	Sphingosine	Cryptobacteroides	0.00582673158538377
HMDB0000252	Sphingosine	Faecalibacillus	0.0270131126992481
HMDB0000252	Sphingosine	Ruminococcus_E	0.00295845141754586
HMDB0000252	Sphingosine	CAG-170	0.00106242895477303
HMDB0000252	Sphingosine	Dysosmobacter	0.0249216611847887
HMDB0000252	Sphingosine	Odoribacter	0.00135254798591421
HMDB0000252	Sphingosine	PeH17	0.0153436959319022
HMDB0000252	Sphingosine	Choladocola	0.011830397269321
HMDB0000252	Sphingosine	CAG-127	0.0249216611847887
HMDB0000252	Sphingosine	Butyribacter	0.00582673158538377
HMDB0000252	Sphingosine	Pseudoruminococcus_A	0.0466545261284047
HMDB0000252	Sphingosine	UMGS1375	0.0120435577132296
HMDB0000252	Sphingosine	ER4	0.0012873055741056
HMDB0000252	Sphingosine	Evtepia	0.0012873055741056
HMDB0000252	Sphingosine	Fimenecus	0.0184493444874106
HMDB0000252	Sphingosine	Onthomonas	0.000094062953477234
HMDB0000252	Sphingosine	Agathobaculum	0.00445613254225746
HMDB0000252	Sphingosine	Faecalibacterium	0.00372134136606452
HMDB0000252	Sphingosine	Ruminococcus_D	0.00582673158538377
HMDB0000252	Sphingosine	Acetatifactor	0.0000102960333455707
HMDB0000252	Sphingosine	Clostridium_Q	0.0348924610507965
HMDB0000252	Sphingosine	Scatomorpha	0.0227351241981987
HMDB0000252	Sphingosine	CAG-103	0.00000327751713295743
HMDB0000252	Sphingosine	Eubacterium_F	0.00253889413711651
HMDB0000254	Succinic acid	CAG-177	0.00607038675771752
HMDB0000254	Succinic acid	Faecousia	0.00159372359220988
HMDB0000254	Succinic acid	Alloprevotella	0.00159372359220988
HMDB0000254	Succinic acid	Lawsonibacter	0.0428610969313567
HMDB0000254	Succinic acid	Phascolarctobacterium_A	0.00253119505037647
HMDB0000254	Succinic acid	Anaerostipes	0.0119739369726061
HMDB0000254	Succinic acid	Acutalibacter	0.00273837268553155
HMDB0000254	Succinic acid	CAG-83	0.0000132207694354505
HMDB0000254	Succinic acid	Cryptobacteroides	0.0204075088458535
HMDB0000254	Succinic acid	Ruminococcus_E	0.0147392631102221
HMDB0000254	Succinic acid	CAG-170	0.00651262517722421
HMDB0000254	Succinic acid	Dysosmobacter	0.00000285260454724057
HMDB0000254	Succinic acid	Mediterraneibacter	0.0189809010610244
HMDB0000254	Succinic acid	Odoribacter	0.000717534933703891
HMDB0000254	Succinic acid	Clostridium_A	0.00342324580411888
HMDB0000254	Succinic acid	Ruthenibacterium	0.00651262517722421
HMDB0000254	Succinic acid	PeH17	0.000201440066747117
HMDB0000254	Succinic acid	Alistipes	0.00000000000343255139608882
HMDB0000254	Succinic acid	Parabacteroides	0.0147392631102221
HMDB0000254	Succinic acid	Fimivicinus	0.000045650428060001
HMDB0000254	Succinic acid	Pseudoruminococcus_A	0.0430066964467899
HMDB0000254	Succinic acid	Ruminococcus_B	0.00226211643511212
HMDB0000254	Succinic acid	ER4	0.0000410188334908302
HMDB0000254	Succinic acid	Fimenecus	0.0220594873375423
HMDB0000254	Succinic acid	Haemophilus_D	0.0466975607170257
HMDB0000254	Succinic acid	Butyricimonas	0.000000220270394965659
HMDB0000254	Succinic acid	UBA1417	0.0428610969313567
HMDB0000254	Succinic acid	UBA11524	0.0205550413093481
HMDB0000254	Succinic acid	Ruminococcus_D	0.0189809010610244
HMDB0000254	Succinic acid	Blautia	0.0147392631102221
HMDB0000254	Succinic acid	Ruminococcus_C	0.022649836258529
HMDB0000254	Succinic acid	Barnesiella	0.00403083546828153
HMDB0000254	Succinic acid	Prevotella	0.022649836258529
HMDB0000254	Succinic acid	Akkermansia	0.0189809010610244
HMDB0000254	Succinic acid	Roseburia	0.035811512510997
HMDB0000254	Succinic acid	CAG-103	0.0147392631102221
HMDB0000254	Succinic acid	Eubacterium_F	0.00226211643511212
HMDB0000262	Thymine	Lachnospira	0.00264972557263512
HMDB0000267	Pyroglutamic acid	Dysosmobacter	0.0217911663871628
HMDB0000267	Pyroglutamic acid	Faecalimonas	0.0040100929794654
HMDB0000269	Sphinganine	Lawsonibacter	0.0199379182139693
HMDB0000269	Sphinganine	Lachnospira	0.0199379182139693
HMDB0000269	Sphinganine	Paraprevotella	0.00404522347667685
HMDB0000269	Sphinganine	Clostridium_A	0.0386253684204498
HMDB0000269	Sphinganine	Lactobacillus	0.0280798323584179
HMDB0000269	Sphinganine	Parabacteroides	0.000179757272837192
HMDB0000269	Sphinganine	Bilophila	0.011423137225377
HMDB0000269	Sphinganine	Clostridium	0.000611165998220815
HMDB0000269	Sphinganine	Bacteroides	0.000776048472273591
HMDB0000269	Sphinganine	Haemophilus_D	0.011423137225377
HMDB0000269	Sphinganine	Faecalibacterium	0.0280798323584179
HMDB0000269	Sphinganine	Klebsiella	0.011423137225377
HMDB0000269	Sphinganine	Clostridium_Q	0.000501655086976578
HMDB0000269	Sphinganine	Fusobacterium_A	0.0199379182139693
HMDB0000271	Sarcosine	Faecousia	0.0000010464764124069
HMDB0000271	Sarcosine	Alloprevotella	0.0122260858394334
HMDB0000271	Sarcosine	Ruminiclostridium_E	0.0218392681415807
HMDB0000271	Sarcosine	CAG-83	0.000000000326130070826271
HMDB0000271	Sarcosine	Coprococcus	0.038096627697678
HMDB0000271	Sarcosine	Ruminococcus_E	0.0471016039668418
HMDB0000271	Sarcosine	CAG-170	0.0186142012395409
HMDB0000271	Sarcosine	Dysosmobacter	0.00110111951087252
HMDB0000271	Sarcosine	Odoribacter	0.00081161245032096
HMDB0000271	Sarcosine	PeH17	0.00000066681695162197
HMDB0000271	Sarcosine	Alistipes	0.000000392964702120725
HMDB0000271	Sarcosine	Fimivicinus	0.0134898918525559
HMDB0000271	Sarcosine	Butyribacter	0.0417695568540199
HMDB0000271	Sarcosine	Ruminococcus_B	0.00376172120877729
HMDB0000271	Sarcosine	ER4	0.00110111951087252
HMDB0000271	Sarcosine	Fimenecus	0.00330500040899835
HMDB0000271	Sarcosine	CAG-269	0.00355675931832709
HMDB0000271	Sarcosine	Clostridium	0.00376172120877729
HMDB0000271	Sarcosine	Haemophilus_D	0.000298017074976118
HMDB0000271	Sarcosine	Butyricimonas	0.0137535906500472
HMDB0000271	Sarcosine	UBA1417	0.0471016039668418
HMDB0000271	Sarcosine	Blautia_A	0.0154745099030232
HMDB0000271	Sarcosine	UBA11524	0.0417695568540199
HMDB0000271	Sarcosine	Copromonas	0.028181020798966
HMDB0000271	Sarcosine	Akkermansia	0.000107810408864675
HMDB0000271	Sarcosine	Eubacterium_F	0.0314316174960645
HMDB0000279	Saccharopine	Anaerotignum	0.0000187346131085187
HMDB0000279	Saccharopine	CAG-170	0.0000000134972598789956
HMDB0000279	Saccharopine	Mediterraneibacter	0.0213063751607934
HMDB0000279	Saccharopine	CAG-127	0.000070711748909728
HMDB0000279	Saccharopine	Bacteroides	0.0345605382540419
HMDB0000279	Saccharopine	Copromonas	0.0213063751607934
HMDB0000279	Saccharopine	Clostridium_Q	0.00547211180143798
HMDB0000279	Saccharopine	CAG-103	0.0213063751607934
HMDB0000286	Uridine diphosphate glucose	Faecousia	0.00360761617520552
HMDB0000286	Uridine diphosphate glucose	Anaerotignum	0.0133678496030401
HMDB0000286	Uridine diphosphate glucose	Lawsonibacter	0.000130212233476088
HMDB0000286	Uridine diphosphate glucose	Ruminiclostridium_E	0.0392010102922208
HMDB0000286	Uridine diphosphate glucose	Eisenbergiella	0.00344899658064719
HMDB0000286	Uridine diphosphate glucose	CAG-83	0.000139678021332061
HMDB0000286	Uridine diphosphate glucose	Ruminococcus_E	0.00439060640804119
HMDB0000286	Uridine diphosphate glucose	CAG-170	0.0365024449116923
HMDB0000286	Uridine diphosphate glucose	Dysosmobacter	0.0000000375535238422867
HMDB0000286	Uridine diphosphate glucose	Mediterraneibacter	0.0392010102922208
HMDB0000286	Uridine diphosphate glucose	Clostridium_A	0.042732032969184
HMDB0000286	Uridine diphosphate glucose	Faecalimonas	0.012023398229592
HMDB0000286	Uridine diphosphate glucose	Alistipes	0.00000925056376018112
HMDB0000286	Uridine diphosphate glucose	Choladocola	0.0392010102922208
HMDB0000286	Uridine diphosphate glucose	Fimivicinus	0.00501734326860718
HMDB0000286	Uridine diphosphate glucose	Evtepia	0.00000126543550590163
HMDB0000286	Uridine diphosphate glucose	Onthomonas	0.00439060640804119
HMDB0000286	Uridine diphosphate glucose	Bacteroides	0.0131609721408935
HMDB0000286	Uridine diphosphate glucose	Butyricimonas	0.000210336752321122
HMDB0000286	Uridine diphosphate glucose	UBA1417	0.00470488654398347
HMDB0000286	Uridine diphosphate glucose	Acetatifactor	0.0133678496030401
HMDB0000286	Uridine diphosphate glucose	UBA1394	0.0046343903168278
HMDB0000286	Uridine diphosphate glucose	Akkermansia	0.0396144678262655
HMDB0000286	Uridine diphosphate glucose	Clostridium_Q	0.012023398229592
HMDB0000286	Uridine diphosphate glucose	CAG-103	0.0392010102922208
HMDB0000289	Uric acid	Anaerotignum	0.0397434594217014
HMDB0000289	Uric acid	Lachnospira	0.00233936541448065
HMDB0000289	Uric acid	Dorea_A	0.000788609250047823
HMDB0000289	Uric acid	Streptococcus	0.000343804766930273
HMDB0000289	Uric acid	Prevotella	0.0313418750281835
HMDB0000289	Uric acid	Roseburia	0.00471990405016306
HMDB0000290	Uridine diphosphate-N-acetylglucosamine	Anaerotignum	0.0288822317436605
HMDB0000290	Uridine diphosphate-N-acetylglucosamine	Lawsonibacter	0.0288822317436605
HMDB0000290	Uridine diphosphate-N-acetylglucosamine	Flavonifractor	0.00982059653788447
HMDB0000290	Uridine diphosphate-N-acetylglucosamine	Ruthenibacterium	0.0475798269654699
HMDB0000290	Uridine diphosphate-N-acetylglucosamine	Fimivicinus	0.00471623350416235
HMDB0000290	Uridine diphosphate-N-acetylglucosamine	UBA1417	0.0398011635018272
HMDB0000290	Uridine diphosphate-N-acetylglucosamine	Agathobacter	0.0288822317436605
HMDB0000290	Uridine diphosphate-N-acetylglucosamine	Hungatella	0.0462009539771865
HMDB0000290	Uridine diphosphate-N-acetylglucosamine	Akkermansia	0.0288822317436605
HMDB0000290	Uridine diphosphate-N-acetylglucosamine	Roseburia	0.0398011635018272
HMDB0000291	Vanillylmandelic acid	Dysosmobacter	0.0225624759833659
HMDB0000291	Vanillylmandelic acid	Alistipes	0.0225624759833659
HMDB0000291	Vanillylmandelic acid	Clostridium	0.046631869409859
HMDB0000291	Vanillylmandelic acid	CAG-103	0.0225624759833659
HMDB0000294	Urea	Ruminococcus_B	0.041713809171482
HMDB0000295	Uridine 5'-diphosphate	Anaerostipes	0.0144476713869593
HMDB0000295	Uridine 5'-diphosphate	Clostridium_Q	0.0476967476425395
HMDB0000301	Urocanic acid	CAG-170	0.0335101788546058
HMDB0000301	Urocanic acid	Clostridium_A	0.0414025981626918
HMDB0000301	Urocanic acid	PeH17	0.00174897005097337
HMDB0000301	Urocanic acid	UMGS1375	0.00174897005097337
HMDB0000301	Urocanic acid	Acidaminococcus	0.0211726772590773
HMDB0000301	Urocanic acid	Oliverpabstia	0.0050399079753128
HMDB0000303	Tryptamine	Erysipelatoclostridium	0.000564638106685676
HMDB0000303	Tryptamine	Alistipes	0.00236140903916738
HMDB0000303	Tryptamine	Choladocola	0.0000000000000000610069218989527
HMDB0000303	Tryptamine	Ruminococcus_B	0.0384990457723076
HMDB0000303	Tryptamine	Eggerthella	0.0382765131566486
HMDB0000303	Tryptamine	Butyricimonas	0.00236140903916738
HMDB0000303	Tryptamine	Faecalibacterium	0.000564638106685676
HMDB0000303	Tryptamine	Fusicatenibacter	0.0382765131566486
HMDB0000303	Tryptamine	Blautia	0.00000741649603854063
HMDB0000303	Tryptamine	Acetatifactor	0.0382765131566486
HMDB0000306	Tyramine	Faecousia	0.00000298539974601723
HMDB0000306	Tyramine	Ruminiclostridium_E	0.0361978527614963
HMDB0000306	Tyramine	Phocaeicola	0.0258612456292869
HMDB0000306	Tyramine	Gemmiger	0.0000000000237534511329418
HMDB0000306	Tyramine	CAG-83	0.022386970757344
HMDB0000306	Tyramine	Coprococcus	0.0132063641428253
HMDB0000306	Tyramine	CAG-170	0.0134400224993001
HMDB0000306	Tyramine	Alistipes	0.0441648614923695
HMDB0000306	Tyramine	Choladocola	0.0132063641428253
HMDB0000306	Tyramine	CAG-127	0.0450223603338053
HMDB0000306	Tyramine	Butyribacter	0.00443089117607186
HMDB0000306	Tyramine	UMGS1375	0.0134400224993001
HMDB0000306	Tyramine	Onthomonas	0.00000166225049323344
HMDB0000306	Tyramine	Butyricimonas	0.022386970757344
HMDB0000306	Tyramine	Blautia_A	0.0441648614923695
HMDB0000306	Tyramine	Fusicatenibacter	0.0446363078051843
HMDB0000306	Tyramine	UBA11524	0.0134400224993001
HMDB0000306	Tyramine	Acetatifactor	0.000000201187367416836
HMDB0000306	Tyramine	Ruminococcus_C	0.0069660003300651
HMDB0000306	Tyramine	Fusobacterium_A	0.000637448137322106
HMDB0000306	Tyramine	Eubacterium_F	0.00837414189189458
HMDB0000317	2-Hydroxy-3-methylpentanoic acid	Faecousia	0.0462385574371289
HMDB0000317	2-Hydroxy-3-methylpentanoic acid	Alloprevotella	0.0224033489286033
HMDB0000317	2-Hydroxy-3-methylpentanoic acid	Ruminiclostridium_E	0.0224033489286033
HMDB0000317	2-Hydroxy-3-methylpentanoic acid	Bifidobacterium	0.0224033489286033
HMDB0000317	2-Hydroxy-3-methylpentanoic acid	Odoribacter	0.0021804382001418
HMDB0000317	2-Hydroxy-3-methylpentanoic acid	Fimivicinus	0.0224033489286033
HMDB0000317	2-Hydroxy-3-methylpentanoic acid	ER4	0.0016026305421622
HMDB0000317	2-Hydroxy-3-methylpentanoic acid	Klebsiella	0.0224033489286033
HMDB0000317	2-Hydroxy-3-methylpentanoic acid	Scatomorpha	0.0224033489286033
HMDB0000317	2-Hydroxy-3-methylpentanoic acid	Roseburia	0.0224033489286033
HMDB0000317	2-Hydroxy-3-methylpentanoic acid	Eubacterium_F	0.0224033489286033
HMDB0000355	3-Hydroxymethylglutaric acid	Faecousia	0.0119100284632399
HMDB0000355	3-Hydroxymethylglutaric acid	Lawsonibacter	0.00132021933735176
HMDB0000355	3-Hydroxymethylglutaric acid	Ruminiclostridium_E	0.0202676443048897
HMDB0000355	3-Hydroxymethylglutaric acid	CAG-83	0.00280538103898212
HMDB0000355	3-Hydroxymethylglutaric acid	CAG-170	0.0119100284632399
HMDB0000355	3-Hydroxymethylglutaric acid	Dysosmobacter	0.00132021933735176
HMDB0000355	3-Hydroxymethylglutaric acid	Clostridium_A	0.0203629109044902
HMDB0000355	3-Hydroxymethylglutaric acid	Ruminococcus_B	0.000494829794486918
HMDB0000355	3-Hydroxymethylglutaric acid	ER4	0.0119100284632399
HMDB0000355	3-Hydroxymethylglutaric acid	Fimenecus	0.0119100284632399
HMDB0000355	3-Hydroxymethylglutaric acid	Clostridium	0.0119100284632399
HMDB0000355	3-Hydroxymethylglutaric acid	UBA1417	0.0119100284632399
HMDB0000355	3-Hydroxymethylglutaric acid	Acetatifactor	0.0202238269270963
HMDB0000355	3-Hydroxymethylglutaric acid	Akkermansia	0.041570262987764
HMDB0000355	3-Hydroxymethylglutaric acid	CAG-103	0.0455170361218738
HMDB0000391	7-Ketodeoxycholic acid	Gemmiger	0.018003308787094
HMDB0000391	7-Ketodeoxycholic acid	Dysosmobacter	0.0195904581540573
HMDB0000391	7-Ketodeoxycholic acid	Odoribacter	0.0452256140524218
HMDB0000391	7-Ketodeoxycholic acid	PeH17	0.0337966970570064
HMDB0000391	7-Ketodeoxycholic acid	Alistipes	0.000939080599934892
HMDB0000391	7-Ketodeoxycholic acid	Dorea	0.018003308787094
HMDB0000391	7-Ketodeoxycholic acid	ER4	0.018003308787094
HMDB0000391	7-Ketodeoxycholic acid	Agathobaculum	0.00195021195178541
HMDB0000391	7-Ketodeoxycholic acid	Enterocloster	0.00832575871250051
HMDB0000391	7-Ketodeoxycholic acid	Eubacterium_R	0.0384949290196017
HMDB0000391	7-Ketodeoxycholic acid	Barnesiella	0.0489945845359424
HMDB0000391	7-Ketodeoxycholic acid	Akkermansia	0.0195904581540573
HMDB0000402	2-Isopropylmalic acid	Dysosmobacter	0.0036096778382489
HMDB0000402	2-Isopropylmalic acid	Alistipes	0.00000780619656673525
HMDB0000402	2-Isopropylmalic acid	ER4	0.00460359318732687
HMDB0000402	2-Isopropylmalic acid	Clostridium	0.000974715189898406
HMDB0000402	2-Isopropylmalic acid	Butyricimonas	0.019645579154637
HMDB0000402	2-Isopropylmalic acid	Barnesiella	0.0369798954057767
HMDB0000402	2-Isopropylmalic acid	CAG-103	0.016208640383516
HMDB0000407	2-Hydroxy-3-methylbutyric acid	Faecousia	0.0229903216631099
HMDB0000407	2-Hydroxy-3-methylbutyric acid	Alloprevotella	0.0233700371512142
HMDB0000407	2-Hydroxy-3-methylbutyric acid	CAG-170	0.0301647042130489
HMDB0000407	2-Hydroxy-3-methylbutyric acid	Dysosmobacter	0.000000107730389261153
HMDB0000407	2-Hydroxy-3-methylbutyric acid	Odoribacter	0.000682830801182174
HMDB0000407	2-Hydroxy-3-methylbutyric acid	Alistipes	0.00316579413766409
HMDB0000407	2-Hydroxy-3-methylbutyric acid	Fimivicinus	0.00192804472823208
HMDB0000407	2-Hydroxy-3-methylbutyric acid	Ruminococcus_B	0.0276550629608323
HMDB0000407	2-Hydroxy-3-methylbutyric acid	ER4	0.0000467332608354252
HMDB0000407	2-Hydroxy-3-methylbutyric acid	Evtepia	0.00450462352368002
HMDB0000407	2-Hydroxy-3-methylbutyric acid	Clostridium	0.00316579413766409
HMDB0000407	2-Hydroxy-3-methylbutyric acid	Butyricimonas	0.00138822523291952
HMDB0000407	2-Hydroxy-3-methylbutyric acid	Copromonas	0.0360589295421124
HMDB0000407	2-Hydroxy-3-methylbutyric acid	Scatomorpha	0.0233700371512142
HMDB0000407	2-Hydroxy-3-methylbutyric acid	Roseburia	0.000809189940131255
HMDB0000426	Citramalic acid	Choladocola	0.0126815627086501
HMDB0000426	Citramalic acid	UBA1417	0.0050041268395175
HMDB0000448	Adipic acid	CAG-177	0.0000353610171707529
HMDB0000448	Adipic acid	Faecousia	0.0000000802472649797982
HMDB0000448	Adipic acid	Escherichia	0.0442142155992456
HMDB0000448	Adipic acid	Ruminiclostridium_E	0.00140791729069057
HMDB0000448	Adipic acid	Veillonella	0.00424673469899303
HMDB0000448	Adipic acid	Gemmiger	0.00223925215112639
HMDB0000448	Adipic acid	Flavonifractor	0.0464589882657237
HMDB0000448	Adipic acid	CAG-83	0.00182686605357953
HMDB0000448	Adipic acid	Coprococcus	0.0327837493219358
HMDB0000448	Adipic acid	Ruminococcus_E	0.0000293493431018538
HMDB0000448	Adipic acid	CAG-170	0.000771875626088397
HMDB0000448	Adipic acid	Dysosmobacter	0.040014334637682
HMDB0000448	Adipic acid	Odoribacter	0.0000934542820866619
HMDB0000448	Adipic acid	Faecalimonas	0.00191557730051854
HMDB0000448	Adipic acid	PeH17	0.0000293493431018538
HMDB0000448	Adipic acid	Alistipes	0.0000922938760431644
HMDB0000448	Adipic acid	Butyribacter	0.0383928550565428
HMDB0000448	Adipic acid	Pseudoruminococcus_A	0.00972497614628888
HMDB0000448	Adipic acid	Ruminococcus_B	0.0000709758937499707
HMDB0000448	Adipic acid	RUG115	0.0109381434244114
HMDB0000448	Adipic acid	ER4	0.000000276638030595207
HMDB0000448	Adipic acid	Evtepia	0.0201773818881561
HMDB0000448	Adipic acid	Onthomonas	0.00185039105446016
HMDB0000448	Adipic acid	CAG-269	0.0234709217683848
HMDB0000448	Adipic acid	Clostridium	0.0120710949282219
HMDB0000448	Adipic acid	Bacteroides	0.040014334637682
HMDB0000448	Adipic acid	Haemophilus_D	0.0154492914953327
HMDB0000448	Adipic acid	Butyricimonas	0.000440374729083277
HMDB0000448	Adipic acid	UBA1417	0.0000922938760431644
HMDB0000448	Adipic acid	UBA11524	0.000161674765239804
HMDB0000448	Adipic acid	Enterocloster	0.0478877237131131
HMDB0000448	Adipic acid	Klebsiella	0.0154492914953327
HMDB0000448	Adipic acid	Ruminococcus_D	0.0327837493219358
HMDB0000448	Adipic acid	Blautia	0.00437582198951273
HMDB0000448	Adipic acid	Acetatifactor	0.00437104658770791
HMDB0000448	Adipic acid	UBA1394	0.0250077816934584
HMDB0000448	Adipic acid	Eubacterium_R	0.00000599972874524059
HMDB0000448	Adipic acid	Ruminococcus_C	0.000803984242183425
HMDB0000448	Adipic acid	Barnesiella	0.0442142155992456
HMDB0000448	Adipic acid	Akkermansia	0.0442142155992456
HMDB0000448	Adipic acid	CAG-103	0.0000525504074074661
HMDB0000450	5-Hydroxylysine	CAG-177	0.000234305283446786
HMDB0000450	5-Hydroxylysine	Faecousia	0.0000000000364959935982854
HMDB0000450	5-Hydroxylysine	Ruminiclostridium_E	0.0000000881882676123719
HMDB0000450	5-Hydroxylysine	Bariatricus	0.0309367711535777
HMDB0000450	5-Hydroxylysine	Phocaeicola	0.00115088270144653
HMDB0000450	5-Hydroxylysine	Eisenbergiella	0.0000109698843295556
HMDB0000450	5-Hydroxylysine	Gemmiger	0.0124280462974332
HMDB0000450	5-Hydroxylysine	CAG-83	0.00000000000000000939388282458911
HMDB0000450	5-Hydroxylysine	CAG-170	0.000237852972701459
HMDB0000450	5-Hydroxylysine	KLE1615	0.0261493758590586
HMDB0000450	5-Hydroxylysine	Dorea_A	0.0268436057869541
HMDB0000450	5-Hydroxylysine	Mediterraneibacter	0.0449407643292854
HMDB0000450	5-Hydroxylysine	Odoribacter	0.0000024079860092031
HMDB0000450	5-Hydroxylysine	Faecalimonas	0.000490740502993291
HMDB0000450	5-Hydroxylysine	PeH17	0.0000337712849991274
HMDB0000450	5-Hydroxylysine	Alistipes	0.00363681672830458
HMDB0000450	5-Hydroxylysine	Parabacteroides	0.029840972975001
HMDB0000450	5-Hydroxylysine	Fimivicinus	0.00103412250107237
HMDB0000450	5-Hydroxylysine	CAG-127	0.0229444740761981
HMDB0000450	5-Hydroxylysine	Pseudoruminococcus_A	0.0449407643292854
HMDB0000450	5-Hydroxylysine	Ruminococcus_B	0.000332154399824866
HMDB0000450	5-Hydroxylysine	Streptococcus	0.0338171894155818
HMDB0000450	5-Hydroxylysine	ER4	0.000000688269501930519
HMDB0000450	5-Hydroxylysine	Fimenecus	0.00857050200262043
HMDB0000450	5-Hydroxylysine	Onthomonas	0.000154390715594902
HMDB0000450	5-Hydroxylysine	CAG-269	0.0177122017136554
HMDB0000450	5-Hydroxylysine	Clostridium	0.00804295196046066
HMDB0000450	5-Hydroxylysine	Acidaminococcus	0.0100435529655485
HMDB0000450	5-Hydroxylysine	Butyricimonas	0.000000000206058995695353
HMDB0000450	5-Hydroxylysine	UBA1417	0.0386897967192553
HMDB0000450	5-Hydroxylysine	UBA11524	0.00766899549092836
HMDB0000450	5-Hydroxylysine	Enterocloster	0.0469370268317701
HMDB0000450	5-Hydroxylysine	Ruminococcus_D	0.00725828212287095
HMDB0000450	5-Hydroxylysine	UBA1394	0.0150153253152779
HMDB0000450	5-Hydroxylysine	Barnesiella	0.00000114330469566646
HMDB0000450	5-Hydroxylysine	Anaerobutyricum	0.000237852972701459
HMDB0000450	5-Hydroxylysine	Clostridium_Q	0.00804295196046066
HMDB0000450	5-Hydroxylysine	Fusobacterium_A	0.0420374854566706
HMDB0000450	5-Hydroxylysine	Roseburia	0.0330165589365803
HMDB0000450	5-Hydroxylysine	CAG-103	0.000586819076509563
HMDB0000450	5-Hydroxylysine	Eubacterium_F	0.0229444740761981
HMDB0000452	L-alpha-Aminobutyric acid	CAG-177	0.0215338095457826
HMDB0000452	L-alpha-Aminobutyric acid	Faecousia	0.00000371242919914638
HMDB0000452	L-alpha-Aminobutyric acid	Anaerotignum	0.000750241901921116
HMDB0000452	L-alpha-Aminobutyric acid	Escherichia	0.0000433765447059467
HMDB0000452	L-alpha-Aminobutyric acid	Lawsonibacter	0.000000968508401026489
HMDB0000452	L-alpha-Aminobutyric acid	Veillonella	0.000196543121230767
HMDB0000452	L-alpha-Aminobutyric acid	Acutalibacter	0.0334037540677049
HMDB0000452	L-alpha-Aminobutyric acid	Eisenbergiella	0.000696958949467752
HMDB0000452	L-alpha-Aminobutyric acid	Gemmiger	0.023520944799665
HMDB0000452	L-alpha-Aminobutyric acid	CAG-83	0.0000802932268167447
HMDB0000452	L-alpha-Aminobutyric acid	Cryptobacteroides	0.000988410538858156
HMDB0000452	L-alpha-Aminobutyric acid	Lachnospira	0.0000168465123345302
HMDB0000452	L-alpha-Aminobutyric acid	Ruminococcus_E	0.0218635784933229
HMDB0000452	L-alpha-Aminobutyric acid	CAG-170	0.00114571395555078
HMDB0000452	L-alpha-Aminobutyric acid	KLE1615	0.0000071110452832837
HMDB0000452	L-alpha-Aminobutyric acid	Dysosmobacter	0.0000000000000000000000000117959373630114
HMDB0000452	L-alpha-Aminobutyric acid	Odoribacter	0.000000217728966400092
HMDB0000452	L-alpha-Aminobutyric acid	Ruthenibacterium	0.0391161768596027
HMDB0000452	L-alpha-Aminobutyric acid	Faecalimonas	0.0363144185936269
HMDB0000452	L-alpha-Aminobutyric acid	PeH17	0.00728751771908107
HMDB0000452	L-alpha-Aminobutyric acid	Alistipes	0.000000000000000000000459535200292204
HMDB0000452	L-alpha-Aminobutyric acid	Parabacteroides	0.0022933303932331
HMDB0000452	L-alpha-Aminobutyric acid	Choladocola	0.0139523773097235
HMDB0000452	L-alpha-Aminobutyric acid	Fimivicinus	0.0108567162757493
HMDB0000452	L-alpha-Aminobutyric acid	Butyribacter	0.0218635784933229
HMDB0000452	L-alpha-Aminobutyric acid	Pseudoruminococcus_A	0.00441348063786059
HMDB0000452	L-alpha-Aminobutyric acid	Ruminococcus_B	0.00639593079016336
HMDB0000452	L-alpha-Aminobutyric acid	Streptococcus	0.00896373223517703
HMDB0000452	L-alpha-Aminobutyric acid	ER4	0.000000000018387344019712
HMDB0000452	L-alpha-Aminobutyric acid	Evtepia	0.0263346732095798
HMDB0000452	L-alpha-Aminobutyric acid	Fimenecus	0.000988410538858156
HMDB0000452	L-alpha-Aminobutyric acid	Onthomonas	0.00000169563406599252
HMDB0000452	L-alpha-Aminobutyric acid	Clostridium	0.000319875075053212
HMDB0000452	L-alpha-Aminobutyric acid	Bacteroides	0.00156615155667445
HMDB0000452	L-alpha-Aminobutyric acid	Haemophilus_D	0.00728751771908107
HMDB0000452	L-alpha-Aminobutyric acid	Butyricimonas	0.0000000128717400287248
HMDB0000452	L-alpha-Aminobutyric acid	Faecalibacterium	0.00197305330363666
HMDB0000452	L-alpha-Aminobutyric acid	UBA11524	0.0363144185936269
HMDB0000452	L-alpha-Aminobutyric acid	Enterocloster	0.0187440925673422
HMDB0000452	L-alpha-Aminobutyric acid	Klebsiella	0.0480917799816113
HMDB0000452	L-alpha-Aminobutyric acid	Ruminococcus_D	0.000988410538858156
HMDB0000452	L-alpha-Aminobutyric acid	Blautia	0.0139523773097235
HMDB0000452	L-alpha-Aminobutyric acid	CAG-41	0.0107176696212186
HMDB0000452	L-alpha-Aminobutyric acid	Acetatifactor	0.0080564434259187
HMDB0000452	L-alpha-Aminobutyric acid	Barnesiella	0.0000802932268167447
HMDB0000452	L-alpha-Aminobutyric acid	Scatomorpha	0.0471738946169691
HMDB0000452	L-alpha-Aminobutyric acid	CAG-103	0.0108567162757493
HMDB0000452	L-alpha-Aminobutyric acid	Eubacterium_F	0.00000156175129043846
HMDB0000462	Allantoin	Eubacterium_G	0.0180292242444731
HMDB0000462	Allantoin	CAG-41	0.00757209817983704
HMDB0000472	5-Hydroxy-L-tryptophan	Bariatricus	0.0298076746245167
HMDB0000472	5-Hydroxy-L-tryptophan	Anaerostipes	0.0485250130549415
HMDB0000472	5-Hydroxy-L-tryptophan	Acutalibacter	0.0298076746245167
HMDB0000472	5-Hydroxy-L-tryptophan	Cryptobacteroides	0.0289421420081395
HMDB0000472	5-Hydroxy-L-tryptophan	Coprococcus	0.0345097327446113
HMDB0000472	5-Hydroxy-L-tryptophan	Dysosmobacter	0.0289421420081395
HMDB0000472	5-Hydroxy-L-tryptophan	Faecalimonas	0.0289421420081395
HMDB0000472	5-Hydroxy-L-tryptophan	CAG-127	0.0446724091204864
HMDB0000472	5-Hydroxy-L-tryptophan	Pseudoruminococcus_A	0.0446724091204864
HMDB0000472	5-Hydroxy-L-tryptophan	ER4	0.0375268993774612
HMDB0000472	5-Hydroxy-L-tryptophan	Acetatifactor	0.0298076746245167
HMDB0000472	5-Hydroxy-L-tryptophan	Eubacterium_R	0.0298076746245167
HMDB0000472	5-Hydroxy-L-tryptophan	Hungatella	0.0298076746245167
HMDB0000472	5-Hydroxy-L-tryptophan	Akkermansia	0.0345097327446113
HMDB0000479	Methylhistidine	Sutterella	0.0461658539015082
HMDB0000479	Methylhistidine	CAG-177	0.00340474857555033
HMDB0000479	Methylhistidine	Faecousia	0.00000058628675379315
HMDB0000479	Methylhistidine	Ruminiclostridium_E	0.00000936811693952504
HMDB0000479	Methylhistidine	Veillonella	0.0461658539015082
HMDB0000479	Methylhistidine	Eisenbergiella	0.00285090011235848
HMDB0000479	Methylhistidine	Gemmiger	0.0316756832288752
HMDB0000479	Methylhistidine	CAG-83	0.00000000745499010237895
HMDB0000479	Methylhistidine	Cryptobacteroides	0.00835895777356739
HMDB0000479	Methylhistidine	Parasutterella	0.0322316444276829
HMDB0000479	Methylhistidine	Ruminococcus_E	0.00620451079007881
HMDB0000479	Methylhistidine	Paraprevotella	0.0201741912001859
HMDB0000479	Methylhistidine	CAG-170	0.00000653287038842646
HMDB0000479	Methylhistidine	Dysosmobacter	0.000759609563030117
HMDB0000479	Methylhistidine	Odoribacter	0.0267234104400743
HMDB0000479	Methylhistidine	PeH17	0.0000107420472286708
HMDB0000479	Methylhistidine	Alistipes	0.00582124745514459
HMDB0000479	Methylhistidine	Fimivicinus	0.00199804233350736
HMDB0000479	Methylhistidine	CAG-127	0.0171964879664309
HMDB0000479	Methylhistidine	Pseudoruminococcus_A	0.0036507942172951
HMDB0000479	Methylhistidine	Ruminococcus_B	0.0363716477680573
HMDB0000479	Methylhistidine	ER4	0.00107188688797511
HMDB0000479	Methylhistidine	Evtepia	0.0246225485213016
HMDB0000479	Methylhistidine	Fimenecus	0.0395353409243744
HMDB0000479	Methylhistidine	Clostridium	0.00101784190604573
HMDB0000479	Methylhistidine	Butyricimonas	0.00620451079007881
HMDB0000479	Methylhistidine	Ruminococcus_D	0.00620451079007881
HMDB0000479	Methylhistidine	Blautia	0.0246225485213016
HMDB0000479	Methylhistidine	Acetatifactor	0.00199804233350736
HMDB0000479	Methylhistidine	UBA1394	0.01036279745701
HMDB0000479	Methylhistidine	Ruminococcus_C	0.0126728961883701
HMDB0000479	Methylhistidine	Barnesiella	0.0201741912001859
HMDB0000479	Methylhistidine	Copromonas	0.0160557669233885
HMDB0000479	Methylhistidine	Akkermansia	0.0147018517961842
HMDB0000479	Methylhistidine	Scatomorpha	0.013481036970879
HMDB0000479	Methylhistidine	Eubacterium_I	0.0201741912001859
HMDB0000479	Methylhistidine	CAG-103	0.00107188688797511
HMDB0000479	Methylhistidine	Eubacterium_F	0.00582124745514459
HMDB0000506	alpha-Muricholic acid	CAG-177	0.012196701624435
HMDB0000506	alpha-Muricholic acid	Ruminiclostridium_E	0.0000766339467847657
HMDB0000506	alpha-Muricholic acid	Bariatricus	0.0209019689565085
HMDB0000506	alpha-Muricholic acid	Acutalibacter	0.00000165510295743009
HMDB0000506	alpha-Muricholic acid	Eisenbergiella	0.0209019689565085
HMDB0000506	alpha-Muricholic acid	Gemmiger	0.0209019689565085
HMDB0000506	alpha-Muricholic acid	Flavonifractor	0.00659420466185565
HMDB0000506	alpha-Muricholic acid	CAG-83	0.0409513246672619
HMDB0000506	alpha-Muricholic acid	CAG-170	0.00945386035715967
HMDB0000506	alpha-Muricholic acid	Dysosmobacter	0.00000000565618011180826
HMDB0000506	alpha-Muricholic acid	Odoribacter	0.00122751255392806
HMDB0000506	alpha-Muricholic acid	Clostridium_A	0.0362529490724708
HMDB0000506	alpha-Muricholic acid	PeH17	0.0000710865896136221
HMDB0000506	alpha-Muricholic acid	Alistipes	0.00000000565618011180826
HMDB0000506	alpha-Muricholic acid	ER4	0.0000999638751272789
HMDB0000506	alpha-Muricholic acid	Onthomonas	0.0115125718405591
HMDB0000506	alpha-Muricholic acid	Agathobaculum	0.00194744931274443
HMDB0000506	alpha-Muricholic acid	Ruminococcus_D	0.000913778270631172
HMDB0000506	alpha-Muricholic acid	Acetatifactor	0.00612830405264704
HMDB0000506	alpha-Muricholic acid	Barnesiella	0.0294546482950312
HMDB0000506	alpha-Muricholic acid	Akkermansia	0.0139042692381058
HMDB0000506	alpha-Muricholic acid	Roseburia	0.0468488763835081
HMDB0000506	alpha-Muricholic acid	CAG-103	0.0319467359693788
HMDB0000506	alpha-Muricholic acid	Eubacterium_F	0.000913778270631172
HMDB0000510	Aminoadipic acid	Lawsonibacter	0.00000482425814000045
HMDB0000510	Aminoadipic acid	Bacteroides	0.00213067486147604
HMDB0000512	N-Acetyl-L-phenylalanine	Sutterella	0.0330205891754608
HMDB0000517	L-Arginine	Faecousia	0.0131377444166275
HMDB0000517	L-Arginine	Phocaeicola	0.00498474096066633
HMDB0000517	L-Arginine	Erysipelatoclostridium	0.0262047576896701
HMDB0000517	L-Arginine	Anaerostipes	0.0206039157432162
HMDB0000517	L-Arginine	Acutalibacter	0.0183516247842739
HMDB0000517	L-Arginine	Gemmiger	0.0451757755972887
HMDB0000517	L-Arginine	CAG-83	0.000483945623177807
HMDB0000517	L-Arginine	Cryptobacteroides	0.0226038273417726
HMDB0000517	L-Arginine	Ruminococcus_E	0.0355398662875856
HMDB0000517	L-Arginine	Dysosmobacter	0.00204738713758197
HMDB0000517	L-Arginine	Mediterraneibacter	0.00252015998745826
HMDB0000517	L-Arginine	Odoribacter	0.00301533256521387
HMDB0000517	L-Arginine	Ruthenibacterium	0.0355398662875856
HMDB0000517	L-Arginine	PeH17	0.00828553796505379
HMDB0000517	L-Arginine	Alistipes	0.00204738713758197
HMDB0000517	L-Arginine	Fimivicinus	0.00204738713758197
HMDB0000517	L-Arginine	Collinsella	0.0183516247842739
HMDB0000517	L-Arginine	Ruminococcus_B	0.0497996867645683
HMDB0000517	L-Arginine	ER4	0.0000157904179665241
HMDB0000517	L-Arginine	Evtepia	0.00204738713758197
HMDB0000517	L-Arginine	Bacteroides	0.0352653514566131
HMDB0000517	L-Arginine	Butyricimonas	0.0472394152155517
HMDB0000517	L-Arginine	UBA1417	0.0015416994503638
HMDB0000517	L-Arginine	Enterocloster	0.0485616599503734
HMDB0000517	L-Arginine	UBA1394	0.0086399204860541
HMDB0000517	L-Arginine	Holdemanella	0.0355398662875856
HMDB0000517	L-Arginine	Barnesiella	0.00594198402029753
HMDB0000517	L-Arginine	Copromonas	0.0262047576896701
HMDB0000517	L-Arginine	Prevotella	0.00770333791486824
HMDB0000517	L-Arginine	Akkermansia	0.0486553695881313
HMDB0000517	L-Arginine	Scatomorpha	0.0183516247842739
HMDB0000517	L-Arginine	CAG-103	0.0472394152155517
HMDB0000518	Chenodeoxycholic acid	Faecousia	0.00062188709882543
HMDB0000518	Chenodeoxycholic acid	Anaerotignum	0.00909345538281672
HMDB0000518	Chenodeoxycholic acid	Lawsonibacter	0.0155879164434659
HMDB0000518	Chenodeoxycholic acid	Ruminiclostridium_E	0.000468118020310766
HMDB0000518	Chenodeoxycholic acid	Acutalibacter	0.0228843677003666
HMDB0000518	Chenodeoxycholic acid	Gemmiger	0.0208553256799464
HMDB0000518	Chenodeoxycholic acid	Flavonifractor	0.00393084278664685
HMDB0000518	Chenodeoxycholic acid	CAG-83	0.0000328085838345547
HMDB0000518	Chenodeoxycholic acid	Cryptobacteroides	0.0401906648221881
HMDB0000518	Chenodeoxycholic acid	Paraprevotella	0.0401906648221881
HMDB0000518	Chenodeoxycholic acid	CAG-170	0.0124402230735398
HMDB0000518	Chenodeoxycholic acid	Dysosmobacter	0.00000902414493119983
HMDB0000518	Chenodeoxycholic acid	Odoribacter	0.000514997227531957
HMDB0000518	Chenodeoxycholic acid	Ruthenibacterium	0.0330680023900276
HMDB0000518	Chenodeoxycholic acid	PeH17	0.00000497015468034931
HMDB0000518	Chenodeoxycholic acid	Alistipes	0.000000000000000000218407751746745
HMDB0000518	Chenodeoxycholic acid	Parabacteroides	0.0175331184575521
HMDB0000518	Chenodeoxycholic acid	Choladocola	0.0154959022198254
HMDB0000518	Chenodeoxycholic acid	Pseudoruminococcus_A	0.00856617377255296
HMDB0000518	Chenodeoxycholic acid	Ruminococcus_B	0.000186074754501995
HMDB0000518	Chenodeoxycholic acid	ER4	0.0046347338328759
HMDB0000518	Chenodeoxycholic acid	Onthomonas	0.0197616544121525
HMDB0000518	Chenodeoxycholic acid	Bacteroides	0.0301400287130873
HMDB0000518	Chenodeoxycholic acid	Butyricimonas	0.0000130337759728384
HMDB0000518	Chenodeoxycholic acid	UBA11524	0.0154959022198254
HMDB0000518	Chenodeoxycholic acid	Enterocloster	0.0154959022198254
HMDB0000518	Chenodeoxycholic acid	Ruminococcus_D	0.000104769270248414
HMDB0000518	Chenodeoxycholic acid	Blautia	0.0401906648221881
HMDB0000518	Chenodeoxycholic acid	Acetatifactor	0.000249077010581506
HMDB0000518	Chenodeoxycholic acid	UBA1394	0.0086721927643437
HMDB0000518	Chenodeoxycholic acid	Akkermansia	0.000249077010581506
HMDB0000518	Chenodeoxycholic acid	Scatomorpha	0.0401906648221881
HMDB0000518	Chenodeoxycholic acid	CAG-103	0.0401906648221881
HMDB0000518	Chenodeoxycholic acid	Eubacterium_F	0.0401906648221881
HMDB0000529	5Z-Dodecenoic acid	Dysosmobacter	0.0477164188294352
HMDB0000535	Caproic acid	CAG-177	0.00000015948899041007
HMDB0000535	Caproic acid	Faecousia	0.000019651026885882
HMDB0000535	Caproic acid	Alloprevotella	0.0293913153034184
HMDB0000535	Caproic acid	Phascolarctobacterium_A	0.0288771421992935
HMDB0000535	Caproic acid	Ruminiclostridium_E	0.0000578287803217436
HMDB0000535	Caproic acid	Bariatricus	0.0283202297561869
HMDB0000535	Caproic acid	Veillonella	0.0154380973766363
HMDB0000535	Caproic acid	Erysipelatoclostridium	0.0183037657743414
HMDB0000535	Caproic acid	Anaerostipes	0.00429254813972521
HMDB0000535	Caproic acid	Acutalibacter	0.0283202297561869
HMDB0000535	Caproic acid	Eisenbergiella	0.000103596350685548
HMDB0000535	Caproic acid	Gemmiger	0.000237818470500842
HMDB0000535	Caproic acid	Eubacterium_G	0.00290373295761053
HMDB0000535	Caproic acid	CAG-83	0.00000000685595205369266
HMDB0000535	Caproic acid	Cryptobacteroides	0.000226205599904728
HMDB0000535	Caproic acid	Coprococcus	0.00090906829865549
HMDB0000535	Caproic acid	Ruminococcus_E	0.0106572519692033
HMDB0000535	Caproic acid	CAG-170	0.00000000685595205369266
HMDB0000535	Caproic acid	KLE1615	0.014112618620575
HMDB0000535	Caproic acid	Dysosmobacter	0.00144123200365719
HMDB0000535	Caproic acid	Odoribacter	0.0228479006290683
HMDB0000535	Caproic acid	Faecalimonas	0.00429254813972521
HMDB0000535	Caproic acid	PeH17	0.00000015948899041007
HMDB0000535	Caproic acid	Alistipes	0.000758801336405426
HMDB0000535	Caproic acid	Choladocola	0.00000539073639902445
HMDB0000535	Caproic acid	CAG-127	0.0228479006290683
[truncated: 3,923 more rows]
